# Supplementary material for: Time-dependent changes in genome-wide gene expression and post-transcriptional regulation across the post-death process in silkworm
Source: DNA Res. 2024 Nov 15;31(6):dsae031. doi: 10.1093/dnares/dsae031 (PMC11605879; doi:10.1093/dnares/dsae031)
Supplement: dsae031_suppl_Supplementary_Tables [file dsae031_suppl_supplementary_tables.xlsx]

## Sheet: Table S1
Supplementary Table 1. Summary of mRNA-seq data for each sample.
Samples	Total raw reads	Total clean reads	Clean reads Q20 (%)	Clean reads Q30 (%)	Clean reads ratio (%)	Total mapping ratio(%)
YBM_1	45.57	44.23	96.65	91.89	97.05	80.63
YBM_2	45.57	44.57	96.42	91.38	97.8	80.37
YBM_3	45.57	44.26	96.41	91.34	97.11	80.37
OBM_1	45.57	44.36	96.56	91.84	97.34	78.96
OBM_2	45.57	44.13	96.61	91.81	96.83	79.4
OBM_3	47.33	45.36	96.37	91.29	95.85	78.88
BM0hpd_1	45.57	44.08	96.42	91.37	96.73	77.89
BM0hpd_2	45.57	44.31	96.49	91.67	97.23	77.18
BM0hpd_3	45.57	44.57	96.38	91.36	97.8	77.43
BM2hpd_1	36.63	35.58	96.52	91.77	97.13	74.21
BM2hpd_2	40.02	38.71	96.45	91.62	96.72	73.96
BM2hpd_3	41.46	40.21	96.59	91.94	96.97	74.23
BM4hpd_1	45.57	44.05	96.31	91.22	96.66	77.32
BM4hpd_2	45.57	43.87	96.45	91.56	96.26	77.54
BM4hpd_3	45.57	44.49	96.45	91.56	97.62	77.73
BM6hpd_1	45.57	44.35	96.49	91.6	97.31	78.2
BM6hpd_2	45.57	44.59	96.5	91.68	97.84	78.03
BM6hpd_3	45.57	44.17	96.65	92	96.92	78.05
BM12hpd_1	47.33	45.48	96.63	91.89	96.1	72.01
BM12hpd_2	45.57	44.07	96.55	91.67	96.7	72.03
BM12hpd_3	45.57	44.5	96.48	91.51	97.64	72.17
BM18hpd_1	45.57	44.48	96.43	91.52	97.6	79.1
BM18hpd_2	45.57	44.57	96.42	91.49	97.8	79.48
BM18hpd_3	45.57	43.89	96.87	92.24	96.31	80.73

## Sheet: Table S2
Supplementary Table 2. Summary of miRNA-seq data for each sample.
Samples	Total raw tags	Total clean tags	Clean reads ratio (%)	Mapped tags	Mapping to genome (%)	Known miRNAs
YBM_1	29.6964	28.9936	97.63	25.1242	86.65	297
YBM_2	31.1559	30.4953	97.88	26.3768	86.49	274
OBM_1	30.7187	29.8421	97.15	25.6927	86.1	286
OBM_2	30.8035	30.0323	97.5	26.1287	87	294
BM0hpd_1	30.417	29.7064	97.66	25.2141	84.88	302
BM0hpd_2	31.4365	30.6731	97.57	25.9391	84.57	250
BM2hpd_1	29.1079	28.1759	96.8	19.2288	68.25	278
BM2hpd_2	30.6538	29.5601	96.43	20.5521	69.53	281
BM4hpd_1	30.2118	28.3918	93.98	23.9442	84.33	297
BM4hpd_2	30.4367	28.7351	94.41	24.2069	84.24	258
BM6hpd_1	29.9259	29.1285	97.34	21.2558	72.97	258
BM6hpd_2	29.9647	29.2871	97.74	21.415	73.12	282
BM12hpd_1	30.6858	29.4438	95.95	24.5448	83.36	277
BM12hpd_2	31.2478	30.1663	96.54	25.3222	83.94	305
BM18hpd_1	29.3093	28.5184	97.3	25.558	89.62	292
BM18hpd_2	27.9518	27.1353	97.08	24.35	89.72	268

## Sheet: Table S3
Supplementary Table 3. The length distribution of miRNAs.
Length (nt)	BM0hpd_1	BM0hpd_2	BM12hpd_1	BM12hpd_2	BM18hpd_1	BM18hpd_2	BM2hpd_1	BM2hpd_2	BM4hpd_1	BM4hpd_2	BM6hpd_1	BM6hpd_2	YBM_1	YBM_2	OBM_1	OBM_2	Mean
22	7182692	7361878	4539170	4783970	2925354	2846170	7181266	7419858	4104176	4449617	4974654	5103289	7319033	7367576	8010014	7860168	5.83931e+06
28	3521710	3529060	3161056	3234673	2605489	2431123	3263885	3585254	1261016	1230884	3698232	3716927	4420117	5101182	3605387	3597441	3.24771e+06
23	3057742	3181632	2394686	2620740	2432477	2404452	3471321	3625820	3552686	3696002	2900884	3074973	3156087	3099557	4555013	4578271	3.23765e+06
27	2264411	2256315	2516451	2671337	2824109	2695668	2214492	2396536	2072124	2026121	3895702	3818497	2310341	2563892	1786599	1768817	2.50509e+06
20	2301295	2370792	2432942	2464888	1634387	1648279	1910815	2023197	3407247	3435606	1852057	1862353	2292215	2132049	2877532	3019320	2.35406e+06
21	2402288	2461376	2233288	2338379	1899671	1904495	2644174	2696120	2438190	2453964	1768437	1835161	2468481	2388546	2513006	2607668	2.31583e+06
29	2808719	2968212	2289470	2281978	1961342	1782468	1548596	1666043	455546	420877	1584816	1602901	2324300	2740607	2223737	2301160	1.93505e+06
26	1442746	1471343	1756673	1914653	2185747	2121084	1402764	1459636	1786273	1761162	2286438	2130089	1118134	1181721	909645	843257	1.61071e+06
25	1182227	1176489	1658124	1805650	2144493	2115709	1192770	1229523	2569804	2587016	2272195	2159431	668719	713942	704189	670085	1.55315e+06
24	1179476	1190365	1476089	1623128	1957068	1932212	1377654	1402351	2373747	2358489	1363817	1293661	723413	759821	870171	852063	1.42085e+06
19	598261	658843	1279249	1261929	937734	964027	543473	581119	2227187	2247605	739329	722344	581150	490781	903045	985918	982625
30	786859	863302	889555	795605	1158136	1053608	679820	716568	150586	129812	634683	733885	495875	592660	373772	414348	654317
18	176178	188516	824966	797133	531118	549149	128855	143470	1897216	1857878	343976	333108	112056	90140	148930	152155	517178
31	329359	365256	873304	692601	1049670	893363	328610	328085	55279	41725	316442	355211	414557	475621	172549	185975	429850
32	271864	340112	749446	591599	1208924	965736	193031	188243	19575	15391	275000	304658	382507	505144	153188	164289	395544
17	51888	56356	262091	239054	133949	138012	70987	78637	870373	788472	84382	69888	59146	45080	63192	64547	192253
33	158795	222370	233502	177368	594843	464457	68746	69826	6102	4752	166281	174045	180926	251951	17563	18483	175626
16	44897	51893	105476	92155	49842	52381	67686	77574	174503	151222	52342	48092	40247	27363	35794	36967	69277.1
34	25439	37760	71508	54010	238422	180014	11882	11802	1521	1246	32167	38451	14285	20885	2681	2725	46549.9
15	24245	27944	74918	63740	35640	36759	38459	44611	82700	66585	36807	33220	20581	12530	23079	21346	40197.8
14	17027	20657	47023	38974	27805	27806	31862	36648	61921	46500	27834	24123	18765	10635	17700	16808	29505.5
13	15785	19622	41236	31154	22955	22305	27377	32806	53425	38628	25885	21268	25053	13077	16393	15180	26384.3
35	6171	9324	35876	30433	141121	104729	3388	3602	971	844	9867	12605	2550	4133	1375	1380	23023.1
12	9741	12028	30752	23726	17752	17468	19205	22203	31927	22000	16636	12819	10053	5723	11921	11040	17187.1
11	8610	10840	25146	19329	13822	13983	16308	18712	23467	17092	14206	10759	7951	4549	10827	9504	14069.1
10	6821	7854	21315	15706	11439	11983	14045	15900	18286	14042	10728	7253	6783	3949	10142	7667	11494.6
36	1741	3182	7440	6085	55369	43029	1925	1943	895	635	2515	3424	994	1701	784	742	8275.25
43	2827	3238	3071	3625	4273	5302	2434	2716	2582	3036	2446	2760	2036	3174	3590	2563	3104.56
37	887	1866	3661	2691	9034	7509	1080	1121	745	780	1284	1468	596	921	678	599	2182.5
44	1246	2943	1723	1980	2663	4196	980	2260	1731	2408	1843	1546	1765	3579	2171	997	2126.94
42	952	2409	2040	2148	2899	3730	960	1310	1546	2094	1464	1547	931	1851	1627	989	1781.06
41	502	1525	1991	1750	2634	2945	693	777	1168	1764	1021	1101	345	676	910	490	1268.25
39	439	1124	2533	1991	2375	2208	680	698	935	1291	623	860	357	629	1379	801	1182.69
38	486	1176	2659	2093	2920	2382	912	845	806	905	686	894	324	588	638	468	1173.88
40	302	1085	2161	1685	2440	2407	570	540	922	1371	715	793	208	447	659	402	1044.19

## Sheet: Table S4
Supplementary Table 4. Differentially expressed genes at each comparison group between before and after death.
mRNA	BM0hpd vs. YBM
	log2FC	FDR	Regulated
110386229	5.11635	3.07677e-08	Up
693029	4.68779	9.25457e-20	Up
101738136	4.18213	2.61546e-07	Up
105842659	4.11941	3.65462e-06	Up
100174855	4.1122	7.06367e-07	Up
101741846	3.98312	3.66037e-12	Up
100146103	3.94726	4.52378e-12	Up
693015	3.94631	1.08208e-16	Up
101736659	3.91895	1.06515e-07	Up
101739536	3.86924	5.44874e-81	Up
101743369	3.77693	9.25481e-06	Up
100379408	3.77046	9.16611e-06	Up
100174837	3.72928	1.0112e-06	Up
101740313	3.71632	4.17402e-05	Up
101742906	3.65692	1.15443e-05	Up
101739681	3.59186	1.46618e-173	Up
110386138	3.59139	1.77872e-05	Up
101742158	3.59113	1.31124e-05	Up
100379486	3.57971	3.288e-05	Up
101737184	3.57526	3.89855e-11	Up
101739821	3.55055	1.30163e-05	Up
692477	3.55043	7.09057e-19	Up
101743336	3.50634	4.48446e-184	Up
101739958	3.49173	2.40148e-09	Up
732967	3.48949	9.3492e-05	Up
105841363	3.47543	4.24814e-07	Up
692437	3.47015	8.03669e-05	Up
101743946	3.45791	1.19336e-06	Up
101738382	3.42604	9.1295e-07	Up
101738476	3.40289	0.000124149	Up
100135424	3.39139	0.000211519	Up
105841396	3.31445	8.64975e-06	Up
105842267	3.31436	2.13138e-07	Up
101743901	3.3141	6.87222e-05	Up
101739866	3.29851	0.000176512	Up
692942	3.29757	0.000451428	Up
101741520	3.29535	0.000507647	Up
100379417	3.27075	2.02629e-05	Up
101740681	3.26639	0.000706301	Up
101745186	3.25611	0.0012304	Up
101735703	3.18168	1.17395e-05	Up
100379466	3.1622	0.000302015	Up
101735972	3.15822	0.0007452	Up
101739644	3.14166	5.0361e-05	Up
101735880	3.14036	6.21195e-05	Up
693042	3.13651	0.000155999	Up
692834	3.12387	4.07377e-05	Up
101736515	3.10561	1.24866e-11	Up
101738194	3.10555	2.18643e-06	Up
105842975	3.1044	0.00139081	Up
101742792	3.10263	3.906e-06	Up
101747147	3.09289	0.000460047	Up
110384800	3.08872	0.000781565	Up
101736516	3.07794	0.00228607	Up
101740980	3.07311	0.000680083	Up
693037	3.07041	0.000925049	Up
100379485	3.05593	6.88253e-05	Up
101735683	3.05578	0.000245093	Up
101737552	3.0499	2.6499e-07	Up
101739239	3.03562	0.000212343	Up
101741239	3.03179	0.000718852	Up
100307015	3.022	0.00125128	Up
110386430	3.02186	0.00194712	Up
110385552	3.02108	0.000681996	Up
105842368	3.01119	0.00249164	Up
101744495	2.99683	0.00103763	Up
100379395	2.99633	4.74604e-05	Up
105842217	2.99286	2.75163e-05	Up
105842836	2.9907	0.000128341	Up
101736082	2.98315	4.44378e-05	Up
101746066	2.98198	0.00139277	Up
101745199	2.97814	0.0009647	Up
101742625	2.97675	0.00161086	Up
100379492	2.97177	0.000223871	Up
101737326	2.96907	0.00130393	Up
101736273	2.96118	0.00118434	Up
100174836	2.95567	0.00149068	Up
110386456	2.95056	0.00108325	Up
100127099	2.9496	0.0017731	Up
101746345	2.9463	2.97239e-05	Up
101746931	2.93345	0.000872289	Up
101743727	2.92622	0.00324614	Up
101745062	2.91764	0.00134533	Up
101737329	2.90899	0.00156005	Up
100146108	2.90291	3.17191e-07	Up
101741243	2.90061	4.46943e-06	Up
692749	2.89943	0.00236564	Up
100329157	2.89637	0.00364006	Up
101744624	2.88427	0.000898299	Up
110384988	2.87329	0.00299043	Up
100216498	2.87176	0.00092161	Up
101746410	2.87036	0.00299879	Up
105842605	2.86986	0.00167849	Up
101739946	2.86968	2.13579e-05	Up
101740134	2.85622	0.000263876	Up
101735378	2.8515	0.000462966	Up
100127026	2.84524	0.00112866	Up
101742840	2.84486	0.000549102	Up
101743129	2.84224	0.000387419	Up
101741062	2.83871	4.95666e-05	Up
693022	2.8357	0.00314587	Up
100174847	2.83464	0.00461555	Up
101738016	2.83287	0.000131722	Up
101738326	2.83025	6.34742e-05	Up
101743897	2.82715	7.46541e-05	Up
101739125	2.82267	0.00474154	Up
101741373	2.81641	0.00348438	Up
101741526	2.81161	0.00198274	Up
101744343	2.81115	0.00531994	Up
101736284	2.80809	0.000187914	Up
101741205	2.80737	0.00219471	Up
101744723	2.80255	0.00110618	Up
101738837	2.7981	0.0029269	Up
105842445	2.79492	0.00463688	Up
101743588	2.79094	0.00197789	Up
101744235	2.78986	0.00115303	Up
105841541	2.78705	0.00488007	Up
101743938	2.78694	0.00385588	Up
101744999	2.78516	0.00410848	Up
101739718	2.7846	1.92066e-06	Up
101746619	2.78457	0.00338893	Up
101741564	2.78055	7.61998e-05	Up
101742171	2.77999	3.47245e-05	Up
101739609	2.7779	0.00111288	Up
101746863	2.7713	1.01222e-05	Up
101743515	2.76908	3.2601e-05	Up
105842016	2.76578	0.00248082	Up
101743640	2.76226	0.00503778	Up
101738022	2.76159	0.00204295	Up
110384742	2.7597	0.000207865	Up
692746	2.75414	0.0062897	Up
101737937	2.75177	0.00052527	Up
101745168	2.7509	0.00683362	Up
101744106	2.74606	7.23567e-05	Up
110385168	2.74546	0.00119927	Up
100862772	2.7452	1.3897e-05	Up
692362	2.74249	0.00285051	Up
100379519	2.74112	0.00687117	Up
110384852	2.73318	1.5177e-05	Up
101740137	2.72433	0.00265706	Up
101741901	2.72079	5.436e-05	Up
692793	2.71984	0.00724851	Up
100379482	2.71818	0.00683874	Up
101745331	2.71538	2.6235e-07	Up
101737769	2.70209	1.03137e-06	Up
101744522	2.7005	0.00222324	Up
101746786	2.69947	0.00184629	Up
101743079	2.69885	0.000922413	Up
101738746	2.69079	0.00330489	Up
692510	2.69038	0.00110675	Up
110386811	2.68713	0.00731633	Up
101737378	2.67645	0.000147491	Up
101736606	2.6752	0.0064264	Up
101739081	2.67417	0.0040605	Up
101738301	2.67009	0.000572516	Up
101739600	2.66751	0.0014411	Up
101737272	2.66468	0.00474094	Up
101744284	2.65952	8.01274e-05	Up
101738751	2.65768	0.00034662	Up
110386479	2.64596	0.0023965	Up
100144542	2.64385	0.00023053	Up
100379344	2.64187	0.00766904	Up
101743078	2.64151	0.00242535	Up
101742020	2.6396	0.00596669	Up
101745427	2.63756	0.000252805	Up
101745467	2.63302	1.12376e-06	Up
101740721	2.63272	0.00630022	Up
100379494	2.63045	0.00478362	Up
101737593	2.6285	0.00149514	Up
101735617	2.6269	6.64954e-06	Up
101740756	2.62399	0.00487118	Up
101745323	2.62253	0.00707442	Up
101745100	2.62137	3.12568e-07	Up
105842772	2.62116	0.00370557	Up
101745207	2.6171	0.000495241	Up
105841898	2.61027	0.00336153	Up
105842972	2.6067	0.00351959	Up
101735842	2.60575	0.00566214	Up
101745038	2.60566	0.00599918	Up
692513	2.60565	0.00709559	Up
101740462	2.60498	0.0052417	Up
101741137	2.60329	3.19642e-05	Up
101741722	2.60226	0.00650989	Up
101738400	2.5996	0.000864494	Up
101747173	2.59737	0.0083588	Up
100037433	2.58844	0.000193775	Up
692581	2.58836	0.00198201	Up
100190796	2.58477	0.0082532	Up
101746645	2.58268	0.00214836	Up
101745131	2.5823	0.00037548	Up
101745702	2.57913	0.00375478	Up
105842505	2.57893	0.000353646	Up
101735801	2.57196	0.00539093	Up
101745500	2.56597	0.000115736	Up
778471	2.56561	0.00273221	Up
105842301	2.55561	0.00225178	Up
101742092	2.55537	0.00215019	Up
110384850	2.55485	0.00764098	Up
101738249	2.5535	0.0026126	Up
101741195	2.55266	0.00688972	Up
110386884	2.55174	0.00505795	Up
692553	2.55057	3.6145e-05	Up
105841483	2.54545	0.00167465	Up
101746012	2.53417	0.00262301	Up
101737350	2.52875	3.60628e-07	Up
692443	2.52722	0.00767211	Up
100127039	2.52392	0.00333741	Up
101744457	2.52268	0.000792825	Up
101744605	2.52083	0.00250736	Up
100127115	2.51652	0.000515522	Up
101741648	2.51486	0.00497753	Up
101741481	2.51459	1.28238e-06	Up
110384778	2.51307	0.000886113	Up
101745562	2.50554	0.000684257	Up
101744148	2.50353	1.35257e-10	Up
101746357	2.49155	0.00144885	Up
692903	2.47893	0.000740122	Up
100379352	2.47699	0.00211355	Up
101741436	2.46822	0.000969528	Up
101741498	2.46743	0.00206396	Up
101743758	2.46594	0.0055386	Up
105842971	2.46554	0.000249966	Up
101743981	2.46452	0.00212369	Up
101738422	2.4643	0.0073866	Up
101738603	2.46279	0.000618383	Up
101738082	2.45735	0.000301733	Up
100579139	2.45264	2.23421e-07	Up
101738715	2.44875	0.000582713	Up
101739374	2.44566	0.000262402	Up
100169705	2.44338	0.00119046	Up
110386692	2.4377	0.0002331	Up
101736717	2.43526	0.00302788	Up
101743940	2.43496	0.000283812	Up
110385370	2.43005	8.29653e-05	Up
101737483	2.4237	0.00351212	Up
101742701	2.42226	1.81721e-08	Up
101739407	2.41987	0.00589285	Up
101737554	2.41704	0.0014543	Up
110384876	2.41675	0.00302987	Up
101741820	2.41623	0.00275281	Up
105842117	2.41421	0.000694539	Up
101743231	2.40511	3.04455e-08	Up
101739817	2.39541	0.000924815	Up
101743793	2.3938	0.000100161	Up
100379511	2.39256	0.00462899	Up
101737145	2.38984	0.00146601	Up
101740126	2.38625	0.000339471	Up
100736431	2.38329	0.00216132	Up
100379431	2.38254	0.00590815	Up
101743432	2.38134	0.00206594	Up
101744556	2.38003	0.000601162	Up
110385791	2.37726	0.0038603	Up
101738486	2.37189	0.00288591	Up
101744234	2.36201	3.34429e-05	Up
101738444	2.36128	0.00789093	Up
101744922	2.36039	4.3493e-06	Up
100135425	2.34955	0.00265616	Up
101737366	2.3474	0.00322401	Up
101744127	2.3472	0.000456925	Up
693016	2.34655	0.00104719	Up
101739664	2.34631	0.000146785	Up
101737536	2.34548	0.00160157	Up
110385221	2.3424	0.00115773	Up
101743028	2.33631	0.002244	Up
692497	2.33595	0.00376414	Up
105842227	2.33552	0.00369165	Up
101743739	2.33189	0.00412154	Up
101744413	2.33059	0.000635899	Up
100379461	2.33031	0.00152799	Up
110386521	2.32514	0.0016044	Up
105842323	2.31705	0.00402297	Up
692353	2.31643	0.00124392	Up
101738822	2.31456	0.00328263	Up
101742107	2.31405	0.00835892	Up
110385443	2.31246	0.00658952	Up
101741557	2.30403	0.000304595	Up
100174934	2.3031	0.0026417	Up
101745508	2.30118	0.00029459	Up
101735652	2.29851	0.00597153	Up
101744689	2.29499	0.00484696	Up
692992	2.29458	0.00278612	Up
733030	2.29331	8.40138e-09	Up
100379324	2.29115	0.0037561	Up
101738507	2.28961	0.0021333	Up
101735829	2.2887	0.00419572	Up
100862817	2.28783	0.00369495	Up
101745303	2.28229	0.00157811	Up
101737707	2.28025	0.000992031	Up
100526764	2.27978	0.00147609	Up
101745889	2.27463	0.000104949	Up
101745172	2.27207	0.000212471	Up
101745287	2.26491	1.73368e-45	Up
110384793	2.26174	1.40835e-06	Up
101736355	2.25452	0.000194978	Up
101745299	2.24078	5.98746e-06	Up
101744521	2.23431	0.00277039	Up
101744529	2.22384	9.4029e-06	Up
101741600	2.22314	0.00634902	Up
105843010	2.21776	0.00637422	Up
101737230	2.21358	0.00794051	Up
101736997	2.2109	0.000471741	Up
105841947	2.20569	0.00153826	Up
101741598	2.20348	0.000226971	Up
105841957	2.19281	1.98793e-05	Up
110386194	2.19051	0.00542826	Up
101735760	2.18105	0.000852299	Up
692567	2.17943	0.000183291	Up
101743953	2.17771	0.000756903	Up
101741328	2.17367	0.000882217	Up
101745081	2.17335	0.000123974	Up
105842679	2.17097	0.000117129	Up
101746189	2.17002	0.00335446	Up
101745021	2.16826	0.00234557	Up
101736485	2.15594	2.66878e-21	Up
101738091	2.14971	0.000625786	Up
101739995	2.14763	9.71336e-09	Up
692496	2.14438	0.00269785	Up
692550	2.14018	0.00400738	Up
101735657	2.13261	2.22185e-05	Up
101737940	2.13223	0.00117989	Up
101738324	2.13187	0.00575754	Up
101742559	2.13031	0.00128575	Up
101744146	2.12584	0.00179201	Up
101741392	2.12031	7.21406e-07	Up
105841245	2.11625	0.000919561	Up
101743274	2.11013	0.00172023	Up
101738407	2.10938	0.00190322	Up
692474	2.1066	0.00142398	Up
101746226	2.10377	4.09721e-10	Up
105842545	2.10365	0.000214747	Up
110385651	2.09697	0.00251781	Up
110384712	2.0938	0.000780152	Up
100379505	2.09273	0.000495953	Up
105842184	2.09214	0.00363038	Up
101737245	2.09168	0.00443209	Up
101742562	2.09144	0.000526149	Up
101738342	2.08923	7.47042e-05	Up
101738098	2.08903	0.0014982	Up
101737564	2.08823	0.00054377	Up
101737490	2.08611	0.00274597	Up
100141439	2.07295	0.00325571	Up
101744890	2.07121	0.00057694	Up
101747043	2.07082	0.00566567	Up
101744162	2.06843	0.00326327	Up
692763	2.06842	0.00013753	Up
101744600	2.06559	0.00582262	Up
101738390	2.06422	0.00261579	Up
105841659	2.0612	0.00122904	Up
101746909	2.06044	0.00182272	Up
105842407	2.06012	0.000199124	Up
101738270	2.05799	0.00636939	Up
101737346	2.05795	0.0064523	Up
101738275	2.053	0.00319457	Up
101740368	2.04955	0.000823355	Up
101746846	2.04579	0.00815516	Up
101737372	2.04471	0.00272894	Up
100379424	2.04387	0.00542004	Up
101743868	2.03818	0.00652347	Up
110386617	2.03812	0.000852705	Up
101737977	2.03486	0.000346618	Up
101738139	2.03318	0.0023216	Up
101740725	2.03271	0.00509512	Up
101739883	2.03237	2.76456e-05	Up
101747139	2.02991	0.00795346	Up
101746554	2.02914	0.00354755	Up
101739562	2.02783	1.3721e-05	Up
100862788	2.02705	0.00830438	Up
105841327	2.01927	7.94969e-05	Up
692413	2.01851	0.00244395	Up
105841577	2.01663	6.71926e-06	Up
101745484	2.01624	0.000769117	Up
101738725	2.01518	0.00485468	Up
692600	2.01309	0.0074766	Up
100379509	2.01149	0.0081102	Up
101740538	2.00774	0.000586907	Up
101735896	2.00713	2.61937e-05	Up
101742375	2.00702	0.00638012	Up
101744869	1.99953	0.00168752	Up
110385754	1.99705	0.00638459	Up
110386134	1.99556	0.00357984	Up
101742084	1.9932	0.000512345	Up
101736223	1.98954	0.0070737	Up
101741479	1.98619	0.000927683	Up
101747003	1.98476	0.00769917	Up
101738897	1.98374	0.00298278	Up
101746337	1.98365	0.00378593	Up
101743387	1.98149	1.19314e-05	Up
101744704	1.98124	0.00290084	Up
101746891	1.97865	0.00316194	Up
101743980	1.9776	0.00729517	Up
101742109	1.97648	0.00240426	Up
110385013	1.97593	7.22725e-05	Up
101744953	1.97349	0.000873897	Up
101744191	1.97134	0.00163041	Up
101739583	1.96713	0.00698006	Up
101743226	1.96655	0.00667786	Up
105841571	1.96559	4.01579e-06	Up
101736556	1.9626	8.26599e-09	Up
101741941	1.95583	0.00435815	Up
101738927	1.95471	0.000243257	Up
100141437	1.95127	0.00072116	Up
101738461	1.94998	0.00489788	Up
110385478	1.94925	0.00667909	Up
101740464	1.94888	0.0075919	Up
692586	1.94826	0.00202917	Up
101735485	1.9449	0.000653819	Up
100379411	1.93663	0.0057865	Up
101736764	1.93307	0.00190809	Up
101745300	1.93306	0.00130524	Up
101744948	1.9325	0.004014	Up
101742317	1.93061	0.000404533	Up
101745797	1.92868	2.50901e-09	Up
101740380	1.92575	0.00160112	Up
101737936	1.92503	0.0026844	Up
101744870	1.9144	1.26227e-05	Up
101743862	1.90894	0.00165014	Up
101743334	1.90894	0.000231525	Up
101738830	1.90889	4.90601e-06	Up
101739450	1.90804	0.00191907	Up
101744062	1.90318	9.40245e-09	Up
100379343	1.90138	0.00617964	Up
101746607	1.89945	0.00829328	Up
105841939	1.89759	0.000145628	Up
101737808	1.89394	0.00493826	Up
100141452	1.89139	1.27227e-08	Up
101744903	1.89002	0.00141907	Up
101736272	1.88481	0.00125489	Up
101737969	1.88446	0.00191795	Up
101746741	1.8834	5.28498e-05	Up
101739276	1.87938	0.00807089	Up
101739653	1.87663	0.000197332	Up
101744109	1.87248	0.000330625	Up
101745135	1.8717	0.00796527	Up
110385201	1.87092	0.00569931	Up
101736175	1.86914	0.000373234	Up
692651	1.86888	0.000112182	Up
101743804	1.86834	0.000390282	Up
105842723	1.86725	0.00428964	Up
101738798	1.86554	0.000762364	Up
101741257	1.86315	0.00232443	Up
101745593	1.86282	0.000500015	Up
101743100	1.86068	3.44277e-05	Up
101745036	1.85759	0.00397368	Up
101735359	1.85584	0.0026616	Up
101746150	1.84831	1.39689e-05	Up
100379487	1.84642	0.00533639	Up
101740269	1.83854	0.00013538	Up
692414	1.83829	0.00591188	Up
101741809	1.83514	0.00027218	Up
101741216	1.83424	0.000291725	Up
101742863	1.83181	3.47639e-10	Up
101743499	1.83104	0.000347305	Up
105841800	1.81704	0.0029167	Up
101740333	1.81678	3.61614e-07	Up
101738670	1.81647	0.00239709	Up
692420	1.8146	0.000309326	Up
101736946	1.80857	0.00564599	Up
101746726	1.80396	3.13432e-06	Up
101740441	1.80202	0.00192448	Up
101744216	1.80121	0.00155896	Up
101739597	1.7998	0.00509511	Up
101742283	1.79926	0.000574047	Up
101742015	1.79913	0.00670065	Up
101740882	1.79261	0.00226719	Up
105842681	1.79217	0.000506761	Up
101739906	1.79213	0.00152216	Up
101739801	1.78755	4.8617e-05	Up
101736618	1.78423	0.00265469	Up
101747019	1.7842	0.000122792	Up
105841459	1.78394	0.000521024	Up
101745088	1.78384	0.000117007	Up
101739887	1.78381	6.75319e-05	Up
101743284	1.77575	0.00118017	Up
101739956	1.77124	0.00396372	Up
101737761	1.77036	9.0749e-06	Up
101736032	1.76998	0.00814024	Up
732982	1.76635	0.00153483	Up
101737781	1.76585	0.000328623	Up
101745505	1.76424	0.000104667	Up
101740936	1.76118	8.53829e-06	Up
105842201	1.75582	0.000707126	Up
692784	1.75502	0.000669134	Up
100379490	1.75453	0.00211017	Up
100862780	1.75395	0.00565355	Up
693118	1.75276	0.000371489	Up
693038	1.74901	7.39047e-07	Up
101746174	1.74757	0.00464518	Up
101738778	1.74566	0.00666022	Up
110385879	1.74147	0.000441705	Up
101736860	1.74069	0.0029949	Up
101745360	1.74055	0.00070589	Up
101740646	1.74025	0.00107336	Up
101744336	1.73886	0.00237087	Up
101742570	1.73338	0.00302848	Up
101740315	1.72864	0.000154946	Up
110385379	1.72696	0.00136054	Up
101745983	1.72295	0.00776812	Up
101737233	1.71918	0.00202457	Up
778525	1.71537	0.00685047	Up
692707	1.71293	0.000229964	Up
101744430	1.71106	0.00365449	Up
101745847	1.7089	4.42705e-06	Up
105841925	1.70822	1.59938e-05	Up
101745063	1.70593	0.000687559	Up
101741351	1.70419	0.000567794	Up
101742743	1.70355	0.00428866	Up
105842765	1.69306	1.65412e-07	Up
105842288	1.69176	0.00376764	Up
110385559	1.69116	0.00171946	Up
101740602	1.68907	0.00465254	Up
101744188	1.68748	2.49406e-05	Up
101743909	1.67833	1.71121e-07	Up
101735601	1.66982	6.96941e-07	Up
101742185	1.66169	0.000318428	Up
101742779	1.66098	0.00107205	Up
101741837	1.65793	3.06729e-05	Up
101744647	1.65399	0.00728221	Up
101746123	1.65307	0.000439697	Up
105842377	1.64819	0.000422545	Up
101738405	1.64798	7.16713e-07	Up
105842620	1.6466	0.00648475	Up
101746525	1.6418	0.0014638	Up
101736590	1.64116	0.002179	Up
101745054	1.63956	0.000470864	Up
101740262	1.63612	0.00016647	Up
101746818	1.63561	9.84442e-07	Up
101744325	1.63535	0.000367678	Up
105841973	1.63422	0.00331786	Up
101737078	1.63303	0.000348625	Up
105841807	1.63288	0.00751614	Up
105841360	1.63144	0.0060842	Up
101737864	1.63	0.00298658	Up
733013	1.62339	0.00394611	Up
724046	1.61732	0.000305515	Up
101746314	1.61711	0.000119389	Up
101736678	1.61337	0.00598103	Up
101736461	1.60707	0.00259257	Up
105841759	1.60409	0.00710644	Up
110386573	1.60295	0.00230221	Up
101736652	1.59915	0.000771987	Up
101736261	1.59821	0.000630796	Up
105841430	1.59632	1.3899e-06	Up
100862811	1.59444	0.00259872	Up
101742031	1.58897	0.00627306	Up
101744838	1.58726	0.000542583	Up
101743244	1.58489	0.00558012	Up
101745849	1.57985	0.00584791	Up
101743622	1.57787	0.000321606	Up
110385525	1.57677	0.00826415	Up
101737569	1.57391	0.0079966	Up
101742761	1.57386	9.46007e-05	Up
101742708	1.57148	0.00165572	Up
110385997	1.56835	0.000429429	Up
101742741	1.56766	0.00259862	Up
110386562	1.56659	7.26504e-05	Up
101741878	1.56578	0.00375075	Up
101735891	1.56368	0.00405927	Up
101738212	1.56149	0.00728457	Up
101737275	1.55918	1.80536e-05	Up
101745479	1.55555	0.00521527	Up
105841863	1.5549	0.00538383	Up
101743227	1.5542	7.94184e-05	Up
101741363	1.55293	0.00474444	Up
101745246	1.54874	0.00568815	Up
110385036	1.54609	0.000601129	Up
110385107	1.54384	5.62619e-06	Up
101738508	1.54191	0.00101573	Up
101744537	1.53516	0.00049818	Up
110385410	1.53495	0.00394011	Up
110384731	1.53454	0.00331386	Up
105841468	1.53436	0.00385866	Up
101743578	1.53197	0.00276319	Up
105841328	1.53084	0.000338801	Up
101738252	1.53035	0.00118813	Up
101739459	1.52597	0.00478393	Up
101742085	1.52586	0.00486514	Up
105842799	1.52555	8.2008e-07	Up
105842761	1.52517	4.33863e-07	Up
101743574	1.52486	0.000279481	Up
101738987	1.5237	0.000451368	Up
101744064	1.52278	0.00117044	Up
101735751	1.51797	0.00739392	Up
101735901	1.51693	0.00232132	Up
101735520	1.51419	0.0050586	Up
100216501	1.51107	0.00212795	Up
101744768	1.50897	1.51443e-07	Up
101735330	1.50262	1.10045e-06	Up
692562	1.50217	0.000203724	Up
105842763	1.49994	8.30215e-06	Up
101742050	1.49897	0.00157753	Up
101738496	1.49888	7.05068e-08	Up
101736591	1.49812	0.00747392	Up
101741162	1.49394	3.81444e-07	Up
101738918	1.49371	0.00104247	Up
105841738	1.49311	0.00649285	Up
101743005	1.48915	0.00151408	Up
101743861	1.48852	0.000824502	Up
105842585	1.48823	0.000578093	Up
101742696	1.48409	0.00589414	Up
101740789	1.48258	5.00137e-09	Up
101735590	1.48172	0.00122193	Up
101744063	1.48106	0.000117906	Up
101736872	1.48071	0.000601648	Up
101740214	1.47988	1.72949e-06	Up
692479	1.47695	0.00809693	Up
100174917	1.47445	0.000979335	Up
101743020	1.47073	0.000260736	Up
101738540	1.46925	0.00079222	Up
101739648	1.46924	7.5532e-06	Up
101741655	1.46854	5.48255e-08	Up
767621	1.46308	0.00682803	Up
105842437	1.46096	2.21666e-06	Up
101743791	1.45935	3.30129e-05	Up
101739162	1.45604	0.000519512	Up
101736276	1.45468	0.00639202	Up
101738706	1.45011	7.3414e-05	Up
105841850	1.44855	0.00288167	Up
101739256	1.44769	0.000425895	Up
101735943	1.44432	0.000182021	Up
101738989	1.44025	8.24284e-11	Up
101744873	1.43979	0.0081842	Up
101737016	1.43901	0.00177547	Up
692948	1.43538	0.00655923	Up
105841881	1.43479	0.000219763	Up
101744796	1.43423	0.00373893	Up
101746938	1.4333	0.00021244	Up
101735337	1.42801	0.00229951	Up
105841321	1.42774	7.45523e-05	Up
105841476	1.42758	0.00156922	Up
101735915	1.42745	0.00531123	Up
101744377	1.42702	0.00788374	Up
101740378	1.42623	0.0078293	Up
101746760	1.42584	0.0034	Up
101739988	1.42182	0.00139813	Up
101737217	1.42104	0.00373273	Up
101738009	1.41317	0.000720811	Up
105842018	1.40934	0.000519412	Up
101741793	1.40825	0.00169434	Up
101741094	1.40585	0.0024146	Up
101739420	1.40487	0.00124975	Up
101738220	1.4042	0.00815259	Up
105841477	1.40416	0.000245011	Up
101744265	1.40146	0.00456135	Up
105842934	1.39956	0.00671837	Up
101744334	1.3939	0.000201414	Up
101742442	1.39246	0.00340783	Up
101737654	1.39225	3.43228e-10	Up
101736832	1.39119	1.27422e-05	Up
101743385	1.38928	0.000734525	Up
101745551	1.38914	0.000802464	Up
101742047	1.38913	0.0008092	Up
692708	1.38758	1.76951e-05	Up
692978	1.38758	0.00306994	Up
101739106	1.38733	0.000703482	Up
101735995	1.38528	0.00208355	Up
101740314	1.38451	0.00428515	Up
692658	1.38229	0.000345726	Up
101737688	1.38194	0.000889583	Up
100307006	1.37777	0.00433723	Up
101741887	1.37614	0.00381694	Up
101739654	1.37574	0.000866823	Up
105842854	1.37332	1.19577e-07	Up
101737570	1.36954	3.34335e-05	Up
101735527	1.36892	8.68796e-07	Up
101743362	1.3671	0.00358497	Up
101736312	1.36547	0.000531957	Up
692664	1.36454	9.2724e-05	Up
101736369	1.36409	0.00061797	Up
101740863	1.36332	0.00782875	Up
101743185	1.35999	1.69538e-10	Up
101740493	1.35824	6.0749e-05	Up
101747179	1.35769	0.000321312	Up
110385582	1.3554	5.75883e-13	Up
101742366	1.35276	5.84358e-08	Up
101741488	1.35108	0.00100065	Up
101738361	1.34797	0.000983537	Up
733108	1.3459	0.00758828	Up
101736265	1.34487	0.00766741	Up
101739744	1.34105	0.00367571	Up
101747104	1.33862	5.53307e-06	Up
101744381	1.33779	0.00439334	Up
101737340	1.33536	2.21949e-05	Up
692566	1.33441	0.000504148	Up
101737515	1.32958	1.4058e-11	Up
101741404	1.32874	0.00040242	Up
692700	1.32494	0.000220182	Up
101742523	1.31974	0.00270849	Up
101737517	1.31818	0.00309648	Up
101747157	1.31734	0.00445179	Up
100310832	1.31708	0.00129303	Up
101735518	1.31674	8.02949e-06	Up
101738854	1.31341	0.00175418	Up
100862776	1.31226	3.69732e-06	Up
101746905	1.31194	0.00414102	Up
732859	1.31019	0.000195519	Up
101740332	1.30981	0.00151347	Up
101742045	1.30942	0.000423114	Up
101737362	1.30846	0.00209851	Up
101744598	1.30717	0.000134956	Up
101741170	1.30563	0.00532564	Up
101738865	1.30543	0.00796319	Up
101737750	1.30051	0.000908319	Up
693059	1.30014	0.000283213	Up
101738516	1.29906	0.000202672	Up
101740410	1.29871	0.00807519	Up
101741944	1.29609	0.000591096	Up
692669	1.29449	0.000272633	Up
101736812	1.29448	0.00111981	Up
101739878	1.2938	9.08514e-05	Up
101745997	1.29366	9.20729e-05	Up
101742849	1.29166	0.000499924	Up
101738248	1.29014	0.00083019	Up
100529220	1.28984	0.000155424	Up
101745620	1.2873	0.00222697	Up
105842818	1.28719	6.51341e-05	Up
105842252	1.28656	0.00675256	Up
101738147	1.28561	0.00414014	Up
692705	1.28492	0.000391523	Up
101744912	1.28462	0.00270264	Up
110386273	1.28335	0.000123198	Up
693067	1.28259	0.00117856	Up
100379459	1.28043	0.00320413	Up
101746194	1.27978	1.10974e-05	Up
692709	1.2787	0.000904175	Up
100500751	1.27704	0.00792733	Up
101742146	1.27596	0.00108749	Up
101736596	1.27561	0.00184101	Up
100127116	1.27116	0.00464144	Up
693114	1.26933	0.00028554	Up
110385781	1.2689	0.0003445	Up
100302612	1.26851	0.00704659	Up
101740605	1.26747	8.17369e-05	Up
101746445	1.26658	1.29261e-05	Up
692713	1.26634	0.000952509	Up
101744740	1.26564	0.00105374	Up
101741784	1.26437	0.00291918	Up
101739486	1.26163	0.00287299	Up
692718	1.25923	0.00150122	Up
101746415	1.25739	0.00593841	Up
101746072	1.25602	0.0036819	Up
692660	1.25428	0.000991835	Up
101735844	1.25352	0.00626206	Up
101745669	1.25216	0.00367474	Up
101740622	1.25213	0.000871571	Up
101740204	1.24519	0.00524889	Up
101739724	1.24318	4.92136e-06	Up
101740157	1.24126	0.00239824	Up
692666	1.24075	0.000915627	Up
110386698	1.23997	0.00614643	Up
100190957	1.23921	0.00301978	Up
101744718	1.2379	0.00251848	Up
101738423	1.23728	0.00216754	Up
101742695	1.23646	4.19018e-15	Up
778514	1.23477	9.67356e-05	Up
101738892	1.22747	0.00299835	Up
692671	1.22515	0.00126052	Up
101741919	1.22457	0.000612858	Up
778453	1.2241	0.000515721	Up
778452	1.2237	0.000176427	Up
101744731	1.22317	7.4152e-06	Up
692968	1.22274	0.000885689	Up
105841264	1.2227	0.00229285	Up
732857	1.22083	0.000742794	Up
101736195	1.2155	0.00812719	Up
100101224	1.2141	0.00417693	Up
692719	1.2139	0.000294127	Up
101737411	1.21246	1.72241e-06	Up
110386319	1.20981	0.00614627	Up
101738472	1.20965	2.47962e-11	Up
101746732	1.20294	0.00752799	Up
101741268	1.20179	0.00509505	Up
101736330	1.20025	0.00502315	Up
101744254	1.20015	4.74093e-07	Up
101743114	1.19985	2.80876e-06	Up
692693	1.19874	0.00184595	Up
692747	1.1987	0.00343298	Up
100620064	1.19783	0.00109386	Up
101747065	1.19728	0.000531612	Up
692706	1.19689	5.62844e-05	Up
101742248	1.19512	8.62448e-05	Up
101743289	1.19406	6.25334e-05	Up
101742198	1.19226	0.000102396	Up
101742773	1.19064	0.00797948	Up
101741740	1.18891	2.38919e-09	Up
101745152	1.18673	0.00569199	Up
101740813	1.1864	4.91027e-06	Up
101742778	1.18576	0.000345451	Up
101742289	1.18555	0.00140967	Up
100037420	1.18521	1.67474e-08	Up
101746009	1.18411	0.00302732	Up
101736358	1.18246	0.00146388	Up
101743309	1.17613	0.0015969	Up
732944	1.17531	0.000367789	Up
101746538	1.17046	8.16486e-05	Up
732916	1.16842	0.00781181	Up
693008	1.16831	2.05522e-05	Up
101739247	1.16781	0.000560385	Up
105841620	1.16764	0.000393039	Up
692722	1.1672	0.000524052	Up
101737447	1.16706	5.10162e-05	Up
692640	1.16689	0.000389714	Up
101738660	1.16628	0.00806996	Up
101745760	1.16582	4.13666e-07	Up
101745191	1.16565	0.005427	Up
732949	1.16165	0.00828164	Up
101743748	1.16128	0.00464085	Up
101743331	1.15865	4.3895e-06	Up
101736062	1.15689	2.09551e-07	Up
101744717	1.15651	0.00582642	Up
101744653	1.15572	4.95923e-05	Up
101743900	1.15382	6.69743e-07	Up
101744475	1.15138	0.00170272	Up
101741692	1.15087	5.33296e-06	Up
101737218	1.14617	4.75349e-05	Up
101740385	1.14609	0.000330241	Up
101735569	1.14456	5.24326e-06	Up
101736421	1.14387	3.09865e-08	Up
692662	1.14271	0.00386954	Up
101737363	1.1417	0.00117605	Up
101747189	1.13721	0.00752304	Up
105841986	1.13527	0.00210537	Up
105842729	1.13195	0.00518725	Up
101736541	1.13193	0.000792496	Up
101741478	1.12902	1.28583e-08	Up
692695	1.12901	0.00170616	Up
101736396	1.12873	0.00646261	Up
101746597	1.12738	0.00320762	Up
101746875	1.12497	6.70628e-08	Up
101744530	1.12476	1.07909e-05	Up
105842214	1.12235	0.0019385	Up
101743229	1.12123	7.29194e-07	Up
101739130	1.12063	0.00387337	Up
101736418	1.12033	9.23308e-06	Up
101735806	1.11928	6.96042e-05	Up
101738420	1.11912	0.00782108	Up
101743720	1.11776	1.22509e-05	Up
101745537	1.11675	5.75625e-07	Up
101741249	1.1162	0.00368761	Up
733027	1.11611	0.00527311	Up
101742839	1.11571	0.00187791	Up
101739178	1.11567	0.000508363	Up
101743645	1.11437	0.00324312	Up
101736966	1.11352	6.96539e-05	Up
101740542	1.11134	0.00125677	Up
101742851	1.11103	9.10262e-06	Up
692667	1.11049	0.000434104	Up
100126868	1.10859	0.00110223	Up
101740250	1.10719	7.27054e-09	Up
101738417	1.10675	0.00113819	Up
100379401	1.10473	0.00090417	Up
101739752	1.10301	0.00658443	Up
692557	1.1021	0.00125952	Up
101735555	1.09972	0.000262544	Up
110385658	1.09423	2.36078e-05	Up
101745764	1.09352	3.38176e-05	Up
692446	1.09267	0.00376061	Up
692712	1.09093	0.00312411	Up
692696	1.09047	4.65468e-05	Up
101738100	1.08971	9.76058e-05	Up
110385911	1.08918	1.70544e-05	Up
101744612	1.08745	5.04767e-05	Up
100033385	1.08446	0.00600894	Up
110384743	1.08423	0.000533393	Up
101742117	1.08377	7.0046e-05	Up
733049	1.08262	2.51381e-05	Up
101745193	1.08223	6.0072e-05	Up
101744473	1.0803	0.00637597	Up
101738570	1.07798	5.49765e-08	Up
110385266	1.07789	2.8988e-06	Up
692668	1.0772	0.00140847	Up
101743871	1.07467	0.00223672	Up
101740585	1.07458	0.00154461	Up
101743216	1.0738	0.00136844	Up
101745107	1.07308	2.47102e-06	Up
692779	1.07222	0.00099696	Up
101739860	1.06914	0.00427972	Up
692699	1.06895	0.000321774	Up
101739462	1.06733	2.48261e-05	Up
101744065	1.06619	0.00475022	Up
110386928	1.06524	0.00259929	Up
692724	1.06507	0.00106838	Up
732968	1.06456	0.00293083	Up
692726	1.06393	0.0011499	Up
101745585	1.06046	0.00440601	Up
692771	1.06039	0.00128816	Up
101744454	1.06018	0.00103165	Up
101736047	1.0582	8.32075e-05	Up
101740557	1.05555	0.000427669	Up
101745940	1.05516	4.07681e-06	Up
101745309	1.05368	0.00248904	Up
101742370	1.05315	0.00262076	Up
692661	1.05261	0.00128464	Up
692594	1.0521	0.000764004	Up
692716	1.05188	0.00209357	Up
110384788	1.05135	3.54157e-06	Up
101745927	1.05047	2.34898e-09	Up
101738259	1.03916	8.93885e-05	Up
101740514	1.03886	0.00728903	Up
110386883	1.03702	1.66108e-08	Up
101739568	1.03697	9.74924e-05	Up
732854	1.03687	0.0010159	Up
692654	1.03677	0.0067539	Up
101738513	1.03512	6.43699e-09	Up
101737751	1.03496	1.01725e-06	Up
692714	1.03411	0.00637671	Up
101744170	1.03316	0.00683499	Up
101739914	1.0329	0.000207366	Up
101746914	1.03254	0.000492937	Up
101740085	1.03065	0.00539586	Up
778455	1.03063	0.00596853	Up
101745269	1.02722	0.00107495	Up
101743492	1.02668	0.00455382	Up
105842088	1.02463	0.00474391	Up
101746462	1.02383	1.34533e-05	Up
101743566	1.02377	0.00439998	Up
101737550	1.02325	0.000286527	Up
110385079	1.02109	0.000135985	Up
101739386	1.01813	0.000117247	Up
101742563	1.01731	0.000140372	Up
101742844	1.01248	0.00793171	Up
732855	1.00998	0.00286954	Up
692711	1.00992	0.00685417	Up
101737033	1.00991	6.08605e-05	Up
101742280	1.00762	0.00501355	Up
101738877	1.00529	0.00600531	Up
101735625	1.00382	0.00237385	Up
101738402	1.003	0.000399392	Up
101739039	1.0011	0.00409918	Up
101740339	-1.00044	0.0083305	Down
101743621	-1.00059	7.10214e-05	Down
110385059	-1.00067	4.59455e-21	Down
101735787	-1.00103	0.000534014	Down
105842957	-1.00224	0.00540503	Down
100529214	-1.00503	1.30793e-12	Down
110385650	-1.008	0.000961394	Down
101740246	-1.00989	0.00147833	Down
101737161	-1.0142	0.000629973	Down
100101222	-1.01776	4.78041e-09	Down
101742211	-1.02184	7.17622e-09	Down
101746736	-1.02185	7.25508e-05	Down
101742709	-1.02263	0.00106142	Down
101746868	-1.02882	2.87676e-05	Down
101743322	-1.02888	0.000250833	Down
101739578	-1.03194	4.41352e-06	Down
100174848	-1.03253	0.00651473	Down
101747045	-1.03543	0.000170932	Down
101739070	-1.03561	0.000241237	Down
101738482	-1.03582	0.000641436	Down
101739168	-1.03647	0.0026137	Down
101743874	-1.0398	6.26641e-05	Down
101738086	-1.04213	2.55343e-32	Down
101744192	-1.04558	0.00266845	Down
101741097	-1.04801	1.85603e-06	Down
101737574	-1.04802	7.80377e-05	Down
101735537	-1.05106	0.00366117	Down
101738619	-1.05161	0.00220106	Down
101746476	-1.05319	2.9337e-06	Down
105841689	-1.05356	0.00322653	Down
101738177	-1.05446	0.000197798	Down
101741823	-1.05705	0.000414414	Down
101745151	-1.05719	3.54029e-08	Down
101740329	-1.05739	0.00413618	Down
100379189	-1.05842	1.55265e-05	Down
101740539	-1.05893	0.00051794	Down
100329146	-1.0611	3.35211e-09	Down
101746864	-1.06526	0.0036157	Down
110384828	-1.07094	4.13715e-05	Down
101745507	-1.07165	0.0010268	Down
101735455	-1.0721	3.32922e-06	Down
692547	-1.07299	0.00220215	Down
101741033	-1.073	2.60261e-06	Down
100313492	-1.07333	0.00738269	Down
101746983	-1.07335	0.00185862	Down
101737932	-1.07411	0.00280125	Down
101744986	-1.07736	0.00222163	Down
101738195	-1.07796	0.000155024	Down
692616	-1.07931	0.000582486	Down
101735438	-1.08032	3.11277e-15	Down
692855	-1.082	3.40483e-05	Down
101746338	-1.08222	5.31106e-07	Down
101739294	-1.08232	7.71018e-05	Down
110384750	-1.08324	2.72625e-09	Down
101736962	-1.08347	0.00390263	Down
101746899	-1.08385	0.00214089	Down
101742987	-1.08967	0.00227688	Down
101744153	-1.09197	0.000151901	Down
101739912	-1.09286	2.44512e-06	Down
101739908	-1.09356	0.000737333	Down
101735678	-1.098	3.868e-07	Down
101741803	-1.10535	1.93403e-06	Down
101737962	-1.10798	0.000762347	Down
101742207	-1.10832	5.567e-34	Down
101736709	-1.10875	4.71491e-11	Down
100127130	-1.1116	0.00056543	Down
101743796	-1.11241	0.00132847	Down
101747123	-1.11374	0.0031936	Down
101739155	-1.11707	0.00350216	Down
101744048	-1.12337	0.00692782	Down
110386147	-1.12341	0.00360744	Down
101743572	-1.1238	0.000629218	Down
101745650	-1.12416	0.00284722	Down
101745692	-1.12832	0.00385405	Down
100379462	-1.12872	0.00814264	Down
105842755	-1.13295	0.00165202	Down
100126560	-1.13889	0.0015841	Down
101746293	-1.13995	0.00221624	Down
101740729	-1.14223	5.3225e-05	Down
101742604	-1.14752	5.55466e-05	Down
692545	-1.14754	8.70287e-05	Down
105841590	-1.1532	0.00510023	Down
101740714	-1.1537	3.22256e-12	Down
101744627	-1.15512	4.50475e-09	Down
101745658	-1.15681	0.000128045	Down
101742195	-1.15919	0.00717121	Down
100529216	-1.15952	3.35431e-06	Down
101736869	-1.16203	1.01205e-05	Down
101740272	-1.17105	0.000429605	Down
101744982	-1.17945	0.000387977	Down
101743964	-1.18067	0.000194735	Down
101742225	-1.18134	0.000122838	Down
105842078	-1.18211	4.72234e-07	Down
101737987	-1.18426	0.00806102	Down
101740823	-1.18758	2.38824e-16	Down
101737942	-1.19371	0.00337761	Down
101737642	-1.19371	8.14635e-08	Down
101741251	-1.1952	0.00089297	Down
101737682	-1.19715	4.35527e-05	Down
101742385	-1.19835	1.66366e-20	Down
101741814	-1.19965	0.00030977	Down
101738675	-1.20278	0.00185447	Down
101737843	-1.20718	1.46932e-06	Down
101737546	-1.20894	0.00459872	Down
100302617	-1.2152	1.15576e-06	Down
101746747	-1.21582	0.00448854	Down
101735325	-1.21715	0.00266479	Down
101736882	-1.21922	2.76125e-19	Down
101742154	-1.21996	0.00203191	Down
101739974	-1.22313	9.56864e-16	Down
692923	-1.22378	0.00020338	Down
101745477	-1.22515	0.00698854	Down
101739915	-1.22906	2.08133e-05	Down
101736831	-1.23194	0.00159873	Down
105841874	-1.23232	2.16961e-05	Down
110385208	-1.23481	2.03846e-11	Down
100144548	-1.23541	0.00146101	Down
101746064	-1.23573	4.85999e-05	Down
101742417	-1.24246	4.23457e-05	Down
100856801	-1.24738	0.000254637	Down
101737624	-1.25302	2.45997e-06	Down
110386755	-1.2548	0.00535023	Down
101737458	-1.25531	0.00166144	Down
101739618	-1.26293	2.81919e-05	Down
692812	-1.26318	0.000344258	Down
101743491	-1.26663	2.7724e-05	Down
101736902	-1.27033	0.00585054	Down
101742687	-1.27243	3.88172e-07	Down
101739405	-1.27254	9.38378e-06	Down
101738384	-1.27317	0.00696085	Down
101742771	-1.27368	8.47048e-08	Down
101737117	-1.27431	1.89502e-57	Down
101738635	-1.27472	5.47455e-41	Down
101738913	-1.27533	3.42008e-05	Down
101737462	-1.27812	0.00661346	Down
101737738	-1.27929	3.3924e-08	Down
105842644	-1.27932	9.47018e-06	Down
101737216	-1.28115	2.39655e-06	Down
101744847	-1.28392	0.000251212	Down
101743535	-1.28577	0.000724162	Down
101739058	-1.29145	5.47705e-06	Down
105842691	-1.29267	3.7581e-05	Down
101738023	-1.29703	6.72043e-09	Down
101743498	-1.30021	0.00132537	Down
101737508	-1.30109	2.7661e-05	Down
110386665	-1.30307	0.0019485	Down
101742719	-1.30475	0.00329432	Down
101736605	-1.30489	0.00050821	Down
101739949	-1.30576	9.91376e-07	Down
101744898	-1.30855	6.66202e-06	Down
101740941	-1.30938	6.45015e-07	Down
101746591	-1.31722	0.00167083	Down
101739357	-1.31957	4.23201e-15	Down
101744708	-1.32082	6.88249e-09	Down
101738655	-1.32287	2.1869e-09	Down
101739987	-1.32462	0.00251822	Down
100145913	-1.32701	1.83621e-08	Down
101741058	-1.32776	7.00483e-05	Down
101736607	-1.329	4.09873e-05	Down
101735748	-1.32906	0.00296633	Down
101747005	-1.32907	0.00484173	Down
101745155	-1.3328	2.75368e-15	Down
101744149	-1.33282	0.00136767	Down
101738636	-1.33399	5.75309e-08	Down
101742353	-1.33914	1.8376e-09	Down
692609	-1.34172	7.73187e-10	Down
110386096	-1.34591	3.09677e-12	Down
101744488	-1.34715	0.000576613	Down
110384806	-1.34962	1.32308e-05	Down
101741321	-1.35438	0.00195491	Down
105842927	-1.35605	0.00468091	Down
105842056	-1.35904	0.00030793	Down
100500759	-1.35949	0.00342586	Down
101743062	-1.36086	1.48432e-05	Down
692983	-1.36132	1.97115e-14	Down
101741664	-1.36282	7.22318e-08	Down
101735908	-1.36297	0.000648944	Down
101736046	-1.36675	1.62778e-19	Down
101735895	-1.37317	0.00417525	Down
100862789	-1.37685	0.00195189	Down
101738364	-1.38282	2.53293e-08	Down
100499531	-1.39338	2.89388e-07	Down
101746292	-1.39878	4.30773e-05	Down
101743800	-1.39975	0.00305756	Down
100379322	-1.40132	1.6136e-13	Down
101736830	-1.40307	0.000110932	Down
101739533	-1.41293	0.00044738	Down
105842244	-1.41513	0.0049857	Down
101740604	-1.42511	6.22747e-05	Down
101740183	-1.42793	3.00757e-21	Down
101739650	-1.43533	0.000759247	Down
101742342	-1.4358	0.00460286	Down
101737898	-1.43637	1.20943e-05	Down
101746399	-1.43663	0.00133405	Down
101740240	-1.43847	0.00142086	Down
101746511	-1.45483	0.000246973	Down
101745262	-1.45494	0.00103767	Down
100500760	-1.46118	0.00468968	Down
101740520	-1.4622	0.000115705	Down
101742408	-1.46861	5.42378e-05	Down
101738282	-1.47372	8.44895e-09	Down
101736940	-1.4776	0.00328709	Down
101739865	-1.4846	7.17611e-08	Down
101739933	-1.49973	9.50923e-08	Down
692606	-1.50587	0.000685575	Down
100301502	-1.50731	5.56934e-08	Down
101743934	-1.51011	2.69334e-32	Down
101746374	-1.51075	4.75501e-11	Down
101745728	-1.51139	4.1686e-07	Down
101736317	-1.51325	0.000575983	Down
101747015	-1.52639	0.00429661	Down
101735793	-1.52917	0.00199208	Down
105841771	-1.52965	0.000359102	Down
105842299	-1.53123	0.00512098	Down
105842996	-1.53747	0.00169259	Down
105842280	-1.54064	7.68359e-07	Down
101745875	-1.54737	8.71728e-09	Down
101746227	-1.55196	0.00145504	Down
101738397	-1.55356	0.000166846	Down
101736335	-1.55367	2.07733e-07	Down
101740608	-1.56193	0.0015249	Down
101740117	-1.56954	0.0048118	Down
101736713	-1.57028	1.20497e-06	Down
101736241	-1.5707	9.01628e-10	Down
101735838	-1.58361	0.00751546	Down
101746663	-1.58562	0.000635072	Down
100174930	-1.59055	0.0024878	Down
101746297	-1.59286	0.00070564	Down
101740776	-1.59795	1.61751e-08	Down
100379444	-1.60973	4.19956e-16	Down
101738626	-1.61295	3.16985e-05	Down
101741700	-1.61508	2.0325e-06	Down
101735395	-1.62119	0.000245366	Down
101738497	-1.62277	0.00210106	Down
101737404	-1.6256	2.05133e-12	Down
100101207	-1.6339	8.48762e-07	Down
101742364	-1.63664	3.39833e-07	Down
101744203	-1.63951	1.08811e-24	Down
101744094	-1.64721	4.22645e-05	Down
101742786	-1.6612	0.0066646	Down
101742101	-1.6618	1.25081e-05	Down
110386745	-1.66268	8.3357e-08	Down
101736230	-1.67293	5.16323e-12	Down
100384889	-1.68007	4.54515e-06	Down
692758	-1.68168	0.00052233	Down
100125337	-1.6859	0.000302931	Down
100286760	-1.70239	0.00120926	Down
101743616	-1.70289	0.000123206	Down
101745314	-1.70802	2.349e-05	Down
101742602	-1.71225	6.3634e-06	Down
110386648	-1.72401	0.0036011	Down
101741153	-1.72883	2.7096e-19	Down
101745275	-1.73249	6.11533e-06	Down
101743093	-1.73704	2.95075e-05	Down
101736178	-1.75744	3.39531e-14	Down
101740862	-1.76441	0.00557492	Down
101739328	-1.76602	0.00340369	Down
778476	-1.78095	7.81564e-05	Down
692677	-1.78448	2.14612e-05	Down
101735906	-1.78602	6.74098e-06	Down
101744463	-1.79518	1.00265e-07	Down
110385499	-1.79564	0.000664796	Down
101742496	-1.81866	5.00217e-10	Down
101747035	-1.82817	3.88871e-17	Down
101744815	-1.8335	0.00140696	Down
101740242	-1.84285	5.73653e-05	Down
692627	-1.84636	0.000588812	Down
101746702	-1.85007	0.000143976	Down
101736683	-1.85736	0.00151245	Down
101736873	-1.85757	6.52162e-07	Down
101743589	-1.877	0.000284555	Down
110386810	-1.87892	0.00222862	Down
100101210	-1.9038	4.42616e-13	Down
101740432	-1.90517	8.19374e-31	Down
100188972	-1.92038	1.79747e-08	Down
692741	-1.93656	0.00389737	Down
101737941	-1.94895	1.03288e-39	Down
692860	-1.95429	1.30913e-39	Down
100862830	-1.95531	0.000206712	Down
101742793	-1.96219	9.5474e-07	Down
692769	-1.96296	0.000288872	Down
101738235	-1.96471	1.62991e-06	Down
101743509	-1.98113	0.000361744	Down
101740006	-1.99608	2.75464e-08	Down
110386104	-1.99842	0.0012206	Down
101739716	-1.9998	1.98489e-07	Down
101735857	-2.00342	1.91718e-06	Down
101744895	-2.01089	2.33117e-12	Down
101745042	-2.01548	1.51138e-07	Down
101742325	-2.03173	9.47371e-12	Down
101735645	-2.05061	0.000388381	Down
105842508	-2.06324	4.13631e-07	Down
101739714	-2.065	7.87613e-16	Down
101741517	-2.08145	3.18408e-06	Down
692492	-2.0847	1.38251e-06	Down
101741218	-2.086	2.18993e-06	Down
733016	-2.09058	5.4108e-08	Down
101741213	-2.09839	4.63348e-68	Down
101745345	-2.09884	0.000136088	Down
101742341	-2.12542	5.48276e-05	Down
101743745	-2.12701	0.000517537	Down
101740935	-2.13984	1.45828e-05	Down
733010	-2.14524	4.44745e-07	Down
101740628	-2.15045	0.00186737	Down
100187553	-2.15192	1.30092e-07	Down
101742566	-2.15603	1.10148e-10	Down
100862816	-2.1604	0.00568478	Down
101741277	-2.17224	3.58573e-05	Down
101741206	-2.17746	0.000293627	Down
105843003	-2.21441	2.14709e-05	Down
692378	-2.22378	2.36632e-10	Down
101742870	-2.24982	0.00021005	Down
101747159	-2.26226	6.30282e-08	Down
100145914	-2.29658	1.00184e-06	Down
101737617	-2.304	2.6701e-32	Down
101735558	-2.30872	0.000557836	Down
101738155	-2.31434	4.49366e-07	Down
100126175	-2.31527	0.00366962	Down
101738434	-2.32193	6.23266e-06	Down
110386417	-2.34856	0.00138991	Down
101739336	-2.35297	2.49874e-09	Down
101737283	-2.38318	6.18582e-08	Down
101736851	-2.3973	1.49394e-05	Down
101746734	-2.40357	2.40309e-05	Down
101737115	-2.41354	2.32069e-21	Down
101740367	-2.46289	2.302e-07	Down
692494	-2.4648	0.000205629	Down
692534	-2.51527	2.16515e-11	Down
101746988	-2.53564	6.90423e-11	Down
100134928	-2.54445	7.99439e-07	Down
100037435	-2.56254	1.50392e-07	Down
101737960	-2.57984	6.95852e-09	Down
100216349	-2.58358	0.000476122	Down
101743171	-2.58843	1.54881e-05	Down
105841610	-2.59082	0.00697927	Down
101736191	-2.60387	2.4576e-07	Down
100750224	-2.61228	0.0075268	Down
101745689	-2.63653	1.73416e-07	Down
101739765	-2.66462	0.00555745	Down
110385114	-2.69317	4.55233e-17	Down
110384821	-2.72586	4.07675e-07	Down
100307016	-2.75875	0.000301784	Down
101743939	-2.78501	0.00013933	Down
101745048	-2.79644	0.000228482	Down
100174974	-2.80713	3.24497e-06	Down
110385011	-2.86131	2.52874e-08	Down
101737356	-2.86898	0.00417022	Down
101742703	-2.87171	7.23188e-07	Down
110384834	-2.87356	0.00534334	Down
101743789	-2.91604	0.000972023	Down
105842602	-2.92672	2.9523e-08	Down
100379309	-2.94371	0.00421819	Down
101746878	-3.001	2.35986e-05	Down
101741709	-3.00511	9.89344e-12	Down
100126538	-3.00769	4.15091e-12	Down
101735899	-3.07683	3.85447e-13	Down
101745576	-3.08399	9.24418e-08	Down
101743919	-3.11043	8.42845e-16	Down
101735992	-3.13273	1.53833e-16	Down
101744376	-3.17823	0.000344292	Down
101741289	-3.18184	3.8903e-06	Down
100379315	-3.18378	0.000125364	Down
101745711	-3.24411	1.20942e-06	Down
101745801	-3.29017	0.00094475	Down
101744361	-3.29106	1.64346e-05	Down
101739338	-3.30854	1.9918e-08	Down
100286765	-3.31546	3.47645e-08	Down
101742900	-3.35284	3.87833e-11	Down
101735676	-3.41334	7.02206e-16	Down
101743461	-3.43345	4.69303e-09	Down
101744590	-3.46268	4.91121e-06	Down
100127124	-3.46933	5.18023e-07	Down
101744753	-3.48193	3.61085e-08	Down
110386238	-3.48682	2.21901e-21	Down
110385069	-3.51859	3.54507e-21	Down
101745180	-3.5385	1.95623e-13	Down
693052	-3.57629	0.000371404	Down
101745623	-3.61017	3.38647e-11	Down
692678	-3.63113	7.21251e-19	Down
101746910	-3.63589	2.73745e-20	Down
101741168	-3.65705	6.67446e-09	Down
101740950	-3.66256	1.49605e-07	Down
101736199	-3.67428	7.51901e-10	Down
101739111	-3.69377	1.06109e-09	Down
101745090	-3.74964	2.19439e-12	Down
692473	-3.77235	6.35222e-05	Down
100379353	-3.77439	6.74825e-19	Down
105841329	-3.77745	1.20662e-08	Down
100286798	-3.80524	6.49682e-06	Down
692631	-3.84628	1.04466e-10	Down
110385680	-3.85512	2.66698e-08	Down
101746275	-3.8804	2.29043e-19	Down
101746429	-4.01362	0.000102028	Down
110384739	-4.12019	3.31102e-19	Down
101739731	-4.19385	2.44065e-05	Down
100037436	-4.21948	9.2704e-12	Down
101736803	-4.22108	3.5864e-06	Down
693050	-4.332	1.20114e-05	Down
101743386	-4.3648	9.50915e-08	Down
692470	-4.40276	1.25098e-18	Down
105841985	-4.53598	1.5921e-15	Down
100036586	-4.58678	1.24703e-07	Down
101741987	-4.73307	1.35761e-61	Down
778485	-4.80132	1.12858e-24	Down
693053	-4.81366	2.48741e-20	Down
693051	-5.15506	4.55269e-14	Down
110385688	-5.4137	5.08089e-38	Down
101745023	-5.53952	4.38648e-40	Down
101739602	-5.57054	2.92984e-19	Down
100036585	-5.57327	2.49957e-26	Down
101738834	-5.67489	2.46336e-11	Down
692679	-5.76624	1.09153e-22	Down
100126537	-6.28671	2.17102e-126	Down
110385710	-6.51802	3.41614e-31	Down
692419	-6.53608	3.45269e-34	Down
100286759	-6.5563	1.9386e-24	Down
100862804	-6.60823	2.31046e-60	Down
692490	-6.61309	2.73855e-75	Down
101744513	-6.61915	1.87644e-45	Down
692613	-6.7288	1.81431e-25	Down
101738118	-7.71468	3.04926e-27	Down
mRNA	BM2hpd vs. YBM
	log2FC	FDR	Regulated
100216498	5.62193	1.33726e-09	Up
100135424	5.25792	4.96923e-09	Up
101741526	5.13025	1.01587e-08	Up
101740313	4.7331	3.72835e-08	Up
693029	4.66462	1.064e-19	Up
101739821	4.34495	5.97737e-09	Up
101738136	4.31789	1.15697e-07	Up
101742158	4.1707	1.37902e-06	Up
692437	4.12493	7.67811e-06	Up
100146103	4.10068	1.24585e-12	Up
101743369	3.98237	3.78209e-06	Up
100379486	3.96963	3.46727e-06	Up
693015	3.93321	1.25147e-16	Up
101736659	3.89395	2.26547e-07	Up
101739536	3.87269	4.67912e-82	Up
105841363	3.86922	4.06126e-10	Up
101737326	3.86489	1.90278e-05	Up
105841396	3.86221	6.9775e-07	Up
101743946	3.83081	3.6279e-08	Up
693037	3.80425	5.36593e-05	Up
100379466	3.8039	4.93765e-06	Up
100174855	3.79076	6.81541e-06	Up
101741846	3.78759	2.90885e-14	Up
101737230	3.76245	8.28502e-05	Up
110384742	3.75015	1.00473e-08	Up
732967	3.73366	5.89763e-05	Up
100379517	3.72391	9.57656e-05	Up
101735972	3.71868	0.000164751	Up
101736921	3.70304	0.000229001	Up
100379408	3.63532	2.60162e-05	Up
101738382	3.626	1.87197e-07	Up
101735378	3.60489	1.99147e-06	Up
693042	3.59904	6.15707e-06	Up
692496	3.5981	5.74811e-06	Up
101739681	3.59349	4.27303e-177	Up
101735880	3.54387	1.59103e-05	Up
692477	3.53759	4.52075e-19	Up
101742625	3.53674	0.000225914	Up
100174837	3.53051	8.05374e-06	Up
101739644	3.51444	1.67782e-06	Up
101743336	3.50594	9.47489e-189	Up
101743901	3.50236	2.99883e-05	Up
101747147	3.48015	0.000111912	Up
101739866	3.47435	7.93911e-05	Up
105842217	3.4737	3.8323e-07	Up
101739958	3.46347	2.93295e-09	Up
105842267	3.45421	1.22342e-08	Up
100329157	3.4538	0.00064672	Up
101744495	3.44893	0.000274556	Up
101741901	3.41841	5.74548e-08	Up
101736082	3.41125	3.94876e-06	Up
101745199	3.4091	0.0001815	Up
110384850	3.38743	0.000717323	Up
101743078	3.37356	4.10118e-05	Up
101735683	3.37069	3.94426e-05	Up
101737329	3.36924	0.000478064	Up
101736516	3.35689	0.000731965	Up
101744624	3.35288	0.000205772	Up
101743515	3.35266	8.32157e-10	Up
692749	3.34849	0.0008276	Up
101741722	3.33416	0.000895727	Up
101742792	3.33279	1.90553e-08	Up
100379492	3.31068	2.81465e-05	Up
100379417	3.30393	1.91149e-05	Up
692362	3.29581	0.000947359	Up
101738476	3.28899	0.000271214	Up
101746931	3.28674	0.000183846	Up
110386138	3.26534	0.000188308	Up
692834	3.26486	1.5263e-05	Up
101736606	3.24659	0.0013468	Up
101739946	3.23456	5.64073e-07	Up
101740124	3.22062	0.000154753	Up
100127026	3.21435	0.000129438	Up
692510	3.20466	2.52515e-05	Up
100379350	3.19978	0.00031564	Up
693022	3.19789	0.00149336	Up
100135425	3.19558	2.27407e-06	Up
101746012	3.18373	4.69429e-05	Up
101739609	3.18372	0.000155373	Up
101746572	3.17893	5.26654e-05	Up
101740134	3.17498	2.78949e-05	Up
100379485	3.17047	3.1875e-05	Up
101738298	3.16676	0.00180303	Up
101735703	3.1635	1.64517e-05	Up
110385552	3.16254	0.000604241	Up
105841898	3.1611	0.000623294	Up
110386229	3.15884	0.000388744	Up
101745062	3.1562	0.000858346	Up
101739817	3.15617	1.46816e-05	Up
101744605	3.13937	4.29706e-05	Up
101737552	3.13307	6.41563e-08	Up
101738837	3.11913	0.0014419	Up
101738422	3.11302	0.00117316	Up
101746066	3.10833	0.00109826	Up
101738301	3.10501	4.37049e-05	Up
100862772	3.09712	1.12e-07	Up
101738194	3.09132	2.97931e-06	Up
101743940	3.0832	1.46396e-07	Up
101746486	3.08089	0.000733408	Up
101736515	3.06566	4.63806e-12	Up
100379352	3.06505	3.71821e-05	Up
101743758	3.06163	0.000914268	Up
100174849	3.05077	0.00279061	Up
100526764	3.04457	6.91415e-05	Up
101741520	3.04239	0.0015819	Up
105842301	3.04179	0.000356583	Up
101737315	3.03675	0.00188367	Up
101743152	3.03003	0.0031437	Up
101737637	3.02877	0.00266363	Up
105842971	3.0214	3.3856e-06	Up
100127115	3.0162	3.13283e-08	Up
101743897	3.01576	9.49133e-06	Up
692563	3.01535	0.00284678	Up
101744250	3.01365	0.00281849	Up
100379414	3.01317	0.00292414	Up
101739621	3.01095	0.003161	Up
101745323	3.00546	0.00233375	Up
101745678	3.00213	0.00205738	Up
101738400	3.00181	0.000217503	Up
101741954	3.00159	0.00309264	Up
101743129	2.99868	0.000258145	Up
101746645	2.993	0.000349231	Up
101744413	2.99014	1.27837e-06	Up
101742840	2.98635	0.000375839	Up
101738016	2.98557	3.85946e-05	Up
101741243	2.97934	2.51386e-06	Up
110386884	2.97669	0.00212075	Up
110384988	2.9634	0.00289099	Up
101738564	2.95871	0.00372909	Up
101746964	2.9584	0.00136916	Up
101735829	2.95307	5.80775e-05	Up
101741648	2.95226	0.00147026	Up
101743079	2.94969	0.000268405	Up
105842836	2.94799	0.000222139	Up
101735842	2.94346	0.00274166	Up
101736483	2.94328	0.00038884	Up
101744106	2.93696	1.49482e-05	Up
101736284	2.92779	0.000132133	Up
110384778	2.92609	4.7864e-05	Up
101736273	2.92602	0.00170578	Up
100862790	2.92549	0.00284475	Up
101742092	2.92367	0.000263686	Up
101737184	2.91556	4.21279e-07	Up
101741564	2.91438	3.2244e-05	Up
101744284	2.91336	7.90606e-06	Up
101744723	2.90894	0.000934759	Up
105842445	2.90222	0.00404846	Up
101738222	2.89388	0.00468938	Up
101738746	2.89206	0.00239913	Up
101740681	2.88691	0.00356473	Up
101738751	2.88681	3.61755e-05	Up
105842505	2.88454	1.03955e-05	Up
100146108	2.88439	3.36704e-07	Up
100379494	2.88293	0.00213364	Up
101737238	2.88027	0.00226199	Up
100127039	2.87688	0.00113756	Up
101742171	2.87247	2.28525e-05	Up
105842605	2.87209	0.0021914	Up
692513	2.86131	0.00490191	Up
101740371	2.85934	0.00251204	Up
692942	2.85794	0.00259465	Up
101743588	2.85693	0.00202818	Up
100037433	2.85627	3.62321e-06	Up
101743739	2.8304	0.000217982	Up
778471	2.82569	0.00100736	Up
101737707	2.8225	1.78953e-06	Up
100127099	2.82072	0.00322328	Up
101746863	2.81596	3.66908e-06	Up
100144542	2.80841	5.26102e-05	Up
101743793	2.80371	1.1065e-06	Up
101739690	2.8019	0.00626784	Up
101739081	2.80015	0.00338129	Up
101735686	2.79673	0.00546198	Up
101737593	2.79434	0.000979331	Up
100101177	2.79108	0.00681732	Up
101745427	2.79022	8.51147e-05	Up
101743981	2.78654	0.000301206	Up
100307015	2.78632	0.00330429	Up
101737805	2.78597	0.00708128	Up
101743854	2.77686	0.0014562	Up
105842016	2.77479	0.00312147	Up
101741239	2.77296	0.00256348	Up
101743980	2.77227	1.74918e-05	Up
101737071	2.76887	0.00660607	Up
100736431	2.76517	0.000135847	Up
100379431	2.76081	0.00133972	Up
101743938	2.7576	0.00507282	Up
101739547	2.75708	0.00685039	Up
101737378	2.75612	9.59245e-05	Up
100174932	2.74838	0.00703088	Up
101745207	2.74662	0.000250321	Up
100379424	2.74471	0.000118268	Up
100174934	2.74206	4.95076e-05	Up
110384876	2.74087	0.00125333	Up
100862793	2.74072	0.00067898	Up
101737272	2.73685	0.00529384	Up
101740462	2.73627	0.00429977	Up
101738082	2.73391	4.40507e-05	Up
105841483	2.7325	0.000957678	Up
692992	2.73225	0.000386155	Up
101737176	2.73132	0.00755147	Up
101741481	2.72864	1.30332e-10	Up
100379324	2.72754	0.000297335	Up
101742399	2.72648	0.0037827	Up
101735342	2.72592	0.00461397	Up
101741373	2.71998	0.00559378	Up
692600	2.7193	0.00027068	Up
692443	2.71783	0.00589401	Up
101736986	2.71723	0.00821368	Up
101745306	2.71668	0.00768766	Up
101740980	2.71451	0.00269959	Up
100174836	2.70966	0.00402985	Up
101744556	2.70635	2.67945e-05	Up
101743631	2.70227	0.00293866	Up
100174845	2.69801	0.00273406	Up
101747173	2.69374	0.00851415	Up
101745172	2.69279	1.76049e-08	Up
101741205	2.69237	0.00387499	Up
101739718	2.6905	7.41114e-06	Up
101744457	2.68255	0.000444328	Up
100379456	2.68111	0.000753848	Up
101736750	2.67983	0.00781105	Up
101741820	2.66548	0.000953584	Up
101738055	2.66383	0.00562983	Up
101739600	2.66362	0.00169521	Up
101739749	2.66172	0.00888887	Up
101741498	2.65556	0.000695949	Up
101736707	2.65041	0.00744786	Up
101743028	2.64693	0.000498042	Up
101744234	2.64618	5.12381e-09	Up
101735801	2.64542	0.00568773	Up
101742689	2.64499	0.0101839	Up
100862818	2.64361	0.0101376	Up
101737937	2.63128	0.00129478	Up
692497	2.62904	0.00142978	Up
101738079	2.62773	0.0108433	Up
101745131	2.62773	0.00035451	Up
100187571	2.62716	0.0103562	Up
101737346	2.62681	3.13054e-06	Up
100379425	2.62586	0.00198185	Up
101744522	2.62464	0.00344317	Up
100169705	2.62438	0.000470479	Up
101744343	2.6234	0.0111713	Up
101739125	2.6204	0.0107328	Up
101746786	2.62034	0.0030375	Up
110386183	2.62003	0.00763	Up
110386456	2.61702	0.00374626	Up
100379519	2.61688	0.0116033	Up
101747033	2.61145	0.00793845	Up
101746345	2.60531	0.000475784	Up
101737350	2.60124	8.38325e-08	Up
101741981	2.5992	0.00290196	Up
100500761	2.59862	0.00180214	Up
101738486	2.5943	0.00126211	Up
101742960	2.59304	0.00496042	Up
100379433	2.58851	0.00156596	Up
101737145	2.58218	0.000301768	Up
693016	2.58204	6.05034e-05	Up
100500756	2.58066	0.00054907	Up
101746891	2.57998	0.000231088	Up
101739796	2.57546	0.00644779	Up
101741389	2.56428	0.0042533	Up
101735617	2.56362	2.11318e-05	Up
101740318	2.55744	0.00444804	Up
101737483	2.55602	0.00274324	Up
105843010	2.55346	0.00111606	Up
101738249	2.55329	0.00300057	Up
101741195	2.55202	0.00857226	Up
101746619	2.54568	0.00836523	Up
110385370	2.54235	1.05652e-05	Up
105842772	2.5403	0.00555859	Up
692903	2.5391	0.000473187	Up
692353	2.53794	0.000278194	Up
101745500	2.53725	0.00015926	Up
101740126	2.53678	4.45589e-05	Up
101745562	2.53498	0.000593722	Up
105842323	2.52344	0.00194777	Up
101737536	2.52328	0.000673886	Up
101736717	2.5221	0.00221706	Up
101739583	2.51594	0.000272755	Up
101741137	2.51314	0.000139393	Up
100379511	2.50987	0.00441028	Up
101739239	2.50951	0.00319275	Up
101738942	2.50937	0.00853725	Up
101743213	2.50842	0.00805645	Up
101738822	2.50503	0.00165409	Up
733030	2.50344	5.89216e-25	Up
101746888	2.50205	0.0101562	Up
101736997	2.50049	7.30172e-05	Up
101736355	2.49927	3.44667e-06	Up
692553	2.49883	4.24231e-05	Up
101738945	2.49308	0.00992527	Up
110384852	2.49297	2.64136e-05	Up
692581	2.49201	0.00333887	Up
101744127	2.49195	9.21561e-05	Up
101740153	2.49083	0.00815817	Up
110385881	2.48996	0.000242822	Up
693043	2.48761	0.00883191	Up
100379493	2.48662	0.000308512	Up
105842328	2.48292	0.00946465	Up
101745066	2.47882	0.00935929	Up
101743432	2.4763	0.00129804	Up
101742183	2.47566	0.00612019	Up
101742906	2.47479	0.00230832	Up
101736745	2.47472	0.00341602	Up
101744953	2.47261	2.58542e-08	Up
101740979	2.47123	0.00522403	Up
101737366	2.46996	0.00221481	Up
110384800	2.46771	0.00801229	Up
105842048	2.46002	0.00232999	Up
105841810	2.4581	0.00749048	Up
101742972	2.45755	0.00243778	Up
101745467	2.45253	6.80296e-05	Up
101741557	2.45238	6.09172e-05	Up
105842227	2.44772	0.0026576	Up
101744382	2.44648	0.00300578	Up
100379488	2.44402	0.000187116	Up
101744235	2.44139	0.00490946	Up
101745702	2.44111	0.00719694	Up
101738603	2.43862	0.000801584	Up
100141439	2.43437	0.000238217	Up
101740538	2.43368	3.44873e-06	Up
101745303	2.43305	0.000702044	Up
101744689	2.4325	0.00281366	Up
110386521	2.42578	0.00102209	Up
101744922	2.42512	7.12876e-07	Up
101746745	2.42015	0.00579246	Up
101745889	2.41567	2.37205e-05	Up
101747003	2.41297	0.000821233	Up
101736087	2.41095	0.0038549	Up
110385677	2.41015	0.00474325	Up
101736223	2.40603	0.000244339	Up
692438	2.4017	4.87804e-05	Up
101742109	2.39965	0.000103871	Up
105842679	2.39925	2.87921e-05	Up
101744869	2.39778	2.12902e-06	Up
101738715	2.39393	0.000887548	Up
101741062	2.39299	0.00167182	Up
101743112	2.39082	0.00179351	Up
101746357	2.38122	0.0024845	Up
105841582	2.38069	0.00270277	Up
100579139	2.37947	2.87157e-06	Up
100141440	2.3789	0.00463586	Up
100852387	2.37835	0.00384085	Up
101738670	2.37766	3.32241e-10	Up
101743752	2.3762	0.0084464	Up
101737372	2.36688	0.000297112	Up
101736013	2.36673	0.00475845	Up
100379507	2.36089	0.000676568	Up
101745299	2.35297	1.37486e-07	Up
101746909	2.35279	0.000252293	Up
101744995	2.35259	0.00962956	Up
100379509	2.35086	0.00154095	Up
101738407	2.3489	0.000110053	Up
101739407	2.34887	0.00882147	Up
692849	2.34822	0.0109	Up
101742701	2.34717	8.11564e-08	Up
101739470	2.34568	0.00657172	Up
101742559	2.34058	0.000253865	Up
101738139	2.33867	0.000285433	Up
101739664	2.33567	0.000176054	Up
101744521	2.33551	0.0018893	Up
101745100	2.33349	7.67522e-05	Up
101745331	2.33229	1.5531e-07	Up
101735652	2.32933	0.0059614	Up
110386692	2.32786	0.000544861	Up
110384735	2.32412	0.0114233	Up
692413	2.32397	0.000380861	Up
100379505	2.31973	2.04806e-05	Up
692550	2.31565	0.00144337	Up
692754	2.31555	0.00513705	Up
105842407	2.31429	3.43943e-06	Up
101739422	2.29742	0.00258061	Up
101744600	2.29115	0.00152143	Up
101740725	2.28927	0.0017873	Up
101745484	2.2845	9.43727e-06	Up
101738275	2.28048	0.00042749	Up
101739064	2.27917	0.00531847	Up
101745287	2.27846	1.76593e-47	Up
101738897	2.27308	0.000767025	Up
101739883	2.27288	4.41438e-07	Up
101746837	2.26094	0.00395524	Up
110386479	2.25835	0.0104365	Up
101738390	2.25632	0.00117776	Up
101737490	2.24816	0.00107061	Up
100272179	2.24099	0.00967078	Up
105841957	2.24035	9.50688e-06	Up
105842168	2.23634	0.000814192	Up
110385376	2.23496	0.000401349	Up
100174843	2.23326	0.00801153	Up
692675	2.23256	0.000114626	Up
101737689	2.22998	0.00867008	Up
101738342	2.22896	6.69523e-06	Up
101742005	2.2233	0.00111367	Up
100379461	2.21904	0.00257657	Up
110386194	2.21708	0.00530651	Up
101737529	2.21552	0.0042394	Up
101747139	2.21467	0.00367009	Up
101739560	2.21049	0.00184815	Up
100101171	2.20732	0.000410071	Up
733013	2.2052	1.31631e-10	Up
101744148	2.20506	4.03174e-12	Up
101746189	2.20389	0.00309697	Up
101738725	2.19804	0.00203979	Up
100500763	2.19569	0.00247381	Up
100379395	2.19494	0.00224908	Up
100174825	2.19194	0.00135792	Up
692763	2.18991	8.52143e-06	Up
105842545	2.18972	0.000107278	Up
100862817	2.18668	0.00614435	Up
101741328	2.18226	0.000919153	Up
110384793	2.17995	2.61199e-06	Up
101743868	2.17831	0.00399429	Up
105841388	2.17534	0.00327926	Up
101742084	2.17495	2.03936e-05	Up
101740380	2.17473	0.000354468	Up
100379195	2.17256	0.00417154	Up
101744704	2.17244	0.000410778	Up
101742562	2.17238	0.000208752	Up
105842117	2.17209	0.00200505	Up
101745300	2.17005	0.000139329	Up
101737245	2.16996	0.00266814	Up
101744146	2.16992	0.00131774	Up
101737969	2.16948	2.2813e-05	Up
101745593	2.16779	1.35373e-11	Up
101743387	2.16384	3.82493e-08	Up
101745036	2.16364	0.000303878	Up
101743226	2.1585	0.00261079	Up
100141437	2.15835	1.82209e-06	Up
101737554	2.15754	0.00603287	Up
105841947	2.15522	0.0020668	Up
101745508	2.15084	0.00054138	Up
101737403	2.14871	0.00640221	Up
101739450	2.14771	0.000223863	Up
101737940	2.14712	0.00110377	Up
101739374	2.14622	0.00244803	Up
101741216	2.1391	2.75731e-09	Up
101741578	2.13909	0.00811717	Up
101745081	2.13827	0.000197104	Up
101741598	2.13217	0.000710392	Up
101740368	2.13106	0.000306867	Up
101736735	2.12616	0.00175625	Up
110386513	2.12543	0.0116486	Up
101741479	2.12446	0.000324412	Up
101744529	2.12296	7.01394e-05	Up
101736764	2.11808	0.000992429	Up
101742375	2.10904	0.00353936	Up
101741392	2.10762	8.83025e-07	Up
100270767	2.10756	0.0023276	Up
692474	2.10694	0.00152256	Up
101739571	2.10501	0.000560461	Up
101746226	2.10387	3.89612e-10	Up
101738270	2.10111	0.0059077	Up
110385168	2.10092	0.0114388	Up
101739896	2.09936	0.00077065	Up
101742927	2.09546	0.00355197	Up
101736096	2.09544	0.00271327	Up
101736662	2.09155	0.0066551	Up
692567	2.091	0.000509674	Up
692586	2.08665	0.000544415	Up
105842982	2.08138	0.00684879	Up
105841327	2.08108	2.31998e-05	Up
101735760	2.07928	0.00218847	Up
101737466	2.07648	0.0107354	Up
101738778	2.07289	5.72791e-05	Up
101738326	2.07134	0.00127451	Up
110386820	2.0703	0.000569821	Up
101736175	2.06772	1.49942e-06	Up
101744903	2.06328	0.000231092	Up
101735657	2.0616	7.02111e-05	Up
110384712	2.05949	0.00111851	Up
101743231	2.059	9.46788e-05	Up
110386134	2.05418	0.00274741	Up
101739597	2.05267	0.000415897	Up
101743804	2.05107	6.1391e-07	Up
101737938	2.04791	0.00218743	Up
101747043	2.04527	0.0066672	Up
101746505	2.04518	0.00361838	Up
101741436	2.04368	0.0072577	Up
110386617	2.04316	0.000880107	Up
101738098	2.04309	0.00216947	Up
101737977	2.04242	0.00033777	Up
101735785	2.04143	0.00199757	Up
101737564	2.04134	0.00115011	Up
692420	2.04057	1.00766e-05	Up
101738091	2.04048	0.00182455	Up
101744336	2.036	2.73274e-05	Up
101745849	2.03435	0.000634546	Up
101743282	2.03393	0.00577901	Up
101744890	2.03173	0.000815772	Up
105842184	2.03008	0.0058222	Up
101742743	2.0246	3.16199e-05	Up
101737864	2.01902	4.97453e-08	Up
101743334	2.01684	3.75368e-05	Up
101737327	2.01566	0.00233017	Up
101744109	2.01484	1.16632e-05	Up
101741941	2.011	0.0028923	Up
101737936	2.00831	0.00168337	Up
101746554	2.00785	0.00470664	Up
101738927	2.00462	0.000164753	Up
101745456	2.0017	0.00917467	Up
101736485	2.00151	2.82245e-11	Up
101739803	1.99966	0.00973846	Up
101742015	1.99882	0.000840153	Up
101744191	1.99771	0.00142428	Up
101746607	1.9953	0.00484562	Up
101735565	1.99286	0.00392373	Up
100125608	1.98943	0.00597862	Up
101740111	1.98699	0.00461165	Up
110385483	1.98587	0.00406333	Up
101736860	1.98275	5.76467e-05	Up
101736618	1.98192	0.000882009	Up
101745797	1.9804	1.6875e-09	Up
105842681	1.97808	1.62693e-06	Up
101735359	1.97575	0.000606518	Up
101740293	1.96702	0.00634108	Up
105841245	1.96563	0.0036212	Up
101735929	1.96332	0.00776834	Up
101737834	1.96274	0.00606837	Up
101737739	1.95615	0.000520786	Up
101745135	1.95591	0.00528792	Up
101740882	1.94306	0.000931066	Up
101743499	1.94229	6.62734e-05	Up
110384945	1.94218	0.0112291	Up
101738507	1.94066	0.00712679	Up
692907	1.94037	0.0107675	Up
101746525	1.9281	2.35824e-14	Up
101739059	1.92628	0.000836541	Up
692651	1.92549	6.1819e-05	Up
110385201	1.91655	0.00463261	Up
100101196	1.91541	0.00306626	Up
101739531	1.91375	0.011271	Up
101742570	1.91132	0.000240153	Up
110385882	1.91062	0.000162753	Up
100379490	1.90248	0.000803814	Up
101740476	1.89901	0.00128109	Up
101735485	1.89811	0.00114804	Up
105842201	1.8976	7.75615e-05	Up
101746150	1.89698	3.59749e-06	Up
100379343	1.89633	0.00675063	Up
101743274	1.89558	0.00802019	Up
110384773	1.8926	0.00784917	Up
101739562	1.89193	1.01887e-05	Up
101735422	1.89087	0.000876745	Up
101743284	1.89077	0.000390434	Up
101739801	1.88975	3.37763e-06	Up
100379487	1.88827	0.00446491	Up
101736464	1.88693	0.004636	Up
101737761	1.88578	3.89801e-09	Up
693027	1.88534	0.0117476	Up
105841577	1.88129	0.000300132	Up
101736032	1.88058	0.00473754	Up
100302615	1.87882	0.00667298	Up
101736556	1.87621	7.41731e-09	Up
105842565	1.87076	0.000461663	Up
780849	1.86689	0.00954904	Up
101746123	1.86072	3.24512e-05	Up
105841659	1.8532	0.00515244	Up
101739932	1.8491	0.0107325	Up
101745983	1.84789	0.0023489	Up
100862780	1.84648	0.0034302	Up
101743886	1.84565	0.00493907	Up
105842372	1.8437	0.007419	Up
101738369	1.8428	0.00185232	Up
732982	1.8422	0.000516263	Up
101739906	1.84154	0.000860627	Up
101736261	1.83788	8.59011e-07	Up
101739820	1.83473	0.00553506	Up
101736272	1.83426	0.00186543	Up
101745057	1.83257	0.010937	Up
101743853	1.82853	0.000423981	Up
101735601	1.82797	5.2367e-10	Up
110385879	1.82704	0.000122204	Up
101744325	1.81953	1.41717e-07	Up
101742317	1.8165	0.000632291	Up
101741878	1.81575	8.73871e-06	Up
101737233	1.81294	0.000639931	Up
105842338	1.81276	0.00103506	Up
101736946	1.81081	0.00583337	Up
101743622	1.80672	1.34783e-05	Up
101737781	1.80659	0.000194865	Up
101742741	1.80217	9.35324e-05	Up
101745360	1.80182	0.000299682	Up
101746174	1.80016	0.00292783	Up
101742085	1.79843	0.000199696	Up
692784	1.79762	0.000304513	Up
101745088	1.79612	8.57166e-05	Up
101737078	1.79489	2.00162e-06	Up
101739237	1.79035	0.00895671	Up
105841360	1.77967	0.000899437	Up
101745063	1.77892	0.000215058	Up
693038	1.77892	3.41565e-07	Up
692533	1.77364	0.00665555	Up
101746314	1.76888	2.7511e-10	Up
101740262	1.76869	2.70091e-06	Up
733056	1.76783	0.00473417	Up
101739995	1.76305	5.3925e-06	Up
101746461	1.76208	0.00193954	Up
778525	1.76129	0.00525446	Up
101740269	1.7585	0.00065071	Up
105841459	1.75554	0.000789599	Up
105841571	1.75427	1.47418e-05	Up
101744873	1.7529	3.34448e-07	Up
101739653	1.75289	0.000938082	Up
101737407	1.75241	0.002084	Up
101739459	1.74799	2.27649e-05	Up
101742979	1.74791	0.00229099	Up
101742915	1.74757	0.0090943	Up
692912	1.74498	0.00954687	Up
101745054	1.74329	1.92633e-06	Up
105842620	1.74254	0.00234385	Up
101746741	1.74235	7.49783e-05	Up
101741470	1.74172	0.011742	Up
101737217	1.74168	1.18189e-08	Up
101744188	1.74112	1.41712e-06	Up
101744925	1.73948	0.000607335	Up
101744430	1.73825	0.00305322	Up
101744948	1.73572	0.00911089	Up
101735751	1.73447	0.000273882	Up
101736276	1.72994	0.00098876	Up
101739190	1.72942	0.00661947	Up
101745246	1.72579	0.000128061	Up
101736636	1.72522	0.00264706	Up
101741350	1.72365	0.0107407	Up
101740214	1.72313	4.82667e-08	Up
101738830	1.72252	7.3399e-05	Up
101736461	1.72205	0.000326575	Up
101743244	1.72141	0.00135234	Up
101740936	1.71929	2.68495e-05	Up
101739887	1.71902	0.00024757	Up
101738212	1.71649	0.00286981	Up
101741363	1.7158	0.000305216	Up
101738588	1.71274	0.00715501	Up
693064	1.71014	0.00433324	Up
100862815	1.70987	0.00453668	Up
101740333	1.70948	1.9274e-07	Up
101740602	1.70542	0.00400392	Up
101735915	1.70494	9.7368e-21	Up
692978	1.69649	0.0003039	Up
101739288	1.69627	0.000877492	Up
101742447	1.6949	0.00865207	Up
101738993	1.68663	0.000841405	Up
101740429	1.68355	0.00689173	Up
101744796	1.68306	0.000424665	Up
105841759	1.68197	0.00395361	Up
101743574	1.68128	6.21968e-07	Up
[truncated: 22,756 more rows]

## Sheet: Table S5
Supplementary Table 5. Differentially expressed genes shared by all comparison groups.
mRNA id	Description	Symbol	BM0hpd vs. YBM		BM2hpd vs. YBM		BM4hpd vs. YBM		BM6hpd vs. YBM		BM12hpd vs. YBM		BM18hpd vs. YBM		BM0hpd vs. OBM		BM2hpd vs. OBM		BM4hpd vs. OBM		BM6hpd vs. OBM		BM12hpd vs. OBM		BM18hpd vs. OBM
			log2FC	FDR	log2FC	FDR	log2FC	FDR	log2FC	FDR	log2FC	FDR	log2FC	FDR	log2FC	FDR	log2FC	FDR	log2FC	FDR	log2FC	FDR	log2FC	FDR	log2FC	FDR
692420	90-kDa heat shock protein	hsp90	1.8146	0.0047355	1.58111	0.0040849	1.92015	0.00237793	1.88294	0.00113445	1.6635	0.000590838	2.00321	0.000468228	2.04057	0.000192555	1.89044	0.00356969	1.75658	0.00524134	2.11839	4.13572e-05	1.9709	0.000596808	1.85045	0.00125072
692567	acyl-CoA delta-11 desaturase/conjugase	desat1	2.17943	0.0032363	1.78089	0.0210734	1.79488	0.0182936	2.14308	0.000994496	1.7926	0.00719014	1.79781	0.00729893	2.091	0.00451435	1.9449	0.0151772	1.98747	0.0111843	2.0907	0.00240385	1.94202	0.00541332	1.9987	0.00485111
692586	ATP dependent transmembrane transporter protein	wh3	1.94826	0.0187638	1.76216	0.0423555	1.85315	0.0293909	2.47887	0.000438534	2.33768	0.00117274	2.42228	0.000859185	2.08665	0.00475948	1.83337	0.0339366	1.3911	0.0415551	2.65256	6.60021e-05	2.39266	0.00090309	1.99085	0.000342774
692651	vitellogenin receptor	vgr	1.86888	0.00218714	1.8063	0.00323965	1.89054	0.00191408	1.93991	0.000320735	1.8988	0.000356235	1.977	0.000249188	1.92549	0.000845768	1.93926	0.00141607	1.68975	0.00163436	2.01498	0.000157116	2.0205	0.00013053	1.78126	0.000154463
692834	phospholipid scramblase	plscr	3.12387	0.000980033	2.67178	0.00680498	2.60492	0.0076425	4.39328	1.07312e-07	4.06577	1.51184e-06	4.01841	2.03383e-06	3.26486	0.000270912	2.97475	0.0023806	2.5432	0.00743768	4.71107	2.49146e-08	4.32196	3.19714e-07	4.0296	1.50178e-06
693029	cecropin A	cec1	4.68779	2.89948e-17	4.39307	5.49529e-71	4.75125	3.91459e-17	2.7134	2.84402e-07	2.3233	6.76743e-83	3.07511	2.09789e-06	4.66462	3.33352e-17	3.56422	3.87918e-09	4.74227	1.18295e-16	3.0018	3.16412e-06	1.79569	0.00264505	3.07303	3.4873e-06
100302612	cuticular protein CPFL family 4	cpfl4	1.26851	0.0444437	1.44146	0.0213688	1.28266	0.0442563	1.72312	0.000726124	1.90501	0.000107293	1.75051	0.000659412	1.45264	0.0120142	1.34863	0.0392425	1.16781	0.0444479	1.91659	0.000101772	1.81035	0.000462174	1.64673	0.00037004
100379395	cuticular protein RR-2 motif 78	cpr78	2.99633	0.00110412	2.82901	0.0028042	2.89587	0.00217308	2.78547	0.00105257	2.70836	0.00203147	2.75327	0.0019703	2.19494	0.0141919	2.33975	0.0192907	2.38493	0.0153826	2.1012	0.0166449	2.23597	0.0144196	2.32355	0.0135872
100862772	heat shock protein 68	hsp68	2.7452	0.000406117	2.38944	0.000328556	2.79736	0.000311461	2.94688	2.91967e-05	2.63244	7.81518e-06	3.04807	1.74446e-05	3.09712	4.31105e-06	2.77739	0.000391696	2.77344	0.000364039	3.3277	1.72081e-07	3.01668	1.86515e-05	3.04699	2.11993e-05
101735378	uncharacterized LOC101735378	LOC101735378	2.8515	0.00642336	2.53959	0.0167384	2.4169	0.0198687	4.0997	3.32262e-06	3.97082	6.6871e-06	3.90032	5.63192e-06	3.60489	5.10059e-05	2.54956	0.0172128	3.44555	0.000306946	5.0828	1.20201e-10	3.93555	8.13659e-06	4.92762	2.64471e-09
101735844	tether containing UBX domain for GLUT4	tug	1.25352	0.0411725	1.57381	0.00598978	1.23716	0.042052	1.64166	0.000947353	1.96335	1.5001e-05	1.63865	0.000798154	1.31533	0.0271926	1.43962	0.0275813	1.50048	0.0152776	1.71967	0.000772736	1.8312	0.000467317	1.89772	0.000205733
101735901	tubulin polyglutamylase complex subunit 2	tpgs2	1.51693	0.0204689	1.63088	0.00979093	1.28952	0.0211002	1.2477	0.0375797	1.37006	0.0147582	1.0243	0.0391403	1.57583	0.00996484	1.45497	0.0290141	1.5486	0.0169322	1.31712	0.0242383	1.19635	0.0434508	1.29304	0.0312341
101736175	atrial natriuretic peptide-converting enzyme	crn	1.86914	0.00544768	1.73568	0.0129359	1.61919	0.0144948	1.81537	0.00349855	1.70817	0.00695963	1.58397	0.0094132	2.06772	4.00796e-05	1.65614	0.0158095	1.68846	0.0124977	2.01216	4.14085e-05	1.61875	0.00898574	1.66332	0.00857423
101736272	kinesin-like protein KIF19	kif19	1.88481	0.0133117	1.75886	0.0270829	1.84215	0.0177144	3.11563	1.93505e-08	3.02499	1.02561e-07	3.10354	4.49805e-08	1.83426	0.0123537	1.80559	0.0226966	1.39551	0.0267163	3.10932	4.56518e-08	3.05907	7.53091e-08	2.72148	2.14672e-12
101736764	sodium leak channel non-selective protein	nalcn	1.93307	0.0179384	2.10199	0.0122993	1.98481	0.0172521	1.53521	0.0446981	1.74627	0.0247156	1.61867	0.0384159	2.11808	0.00752816	2.49826	0.000299384	1.9734	0.0164743	1.75627	0.0248341	2.06433	0.00091388	1.61722	0.0397723
101737552	serine/threonine-protein kinase PRP4 homolog	prp4k	3.0499	1.43949e-05	2.66946	0.000159371	2.83646	0.000111695	2.12712	0.00315805	1.79873	0.0129437	1.96313	0.00941392	3.13307	2.60336e-06	2.84697	0.000120858	2.7001	0.000115653	2.22569	0.00152293	1.97103	0.00842322	1.81898	0.0129091
101737977	cilia- and flagella-associated protein 251	cfap251	2.03486	0.00513724	1.80673	0.0216982	1.51809	0.0176249	1.83311	0.00601101	1.64681	0.0205434	1.33022	0.0211115	2.04242	0.00327841	1.81611	0.0213286	1.85413	0.0160551	1.86136	0.00535373	1.64404	0.0205619	1.69348	0.0190537
101738139	hemocyte protein-glutamine gamma-glutamyltransferase	tgmh1	2.03318	0.0204689	1.87012	0.0334476	1.98464	0.0240272	2.53154	0.000998368	2.42788	0.00127507	2.53396	0.00116588	2.33867	0.00288907	1.88981	0.0319237	1.67899	0.0484447	2.88372	9.66429e-05	2.42973	0.00130935	2.35728	0.00166423
101738326	cytochrome P450 4c21	cyp4c21	2.83025	0.00138924	2.42671	0.0113119	2.37837	0.0133637	2.46572	0.00284128	2.17937	0.0149334	2.11548	0.0203441	2.07134	0.00917209	2.50446	0.00939768	2.65354	0.00440669	1.764	0.0232462	2.22398	0.0125899	2.38246	0.00800804
101738342	uncharacterized LOC101738342	LOC101738342	2.08923	0.00157308	2.01922	0.00281212	2.0612	0.0019943	1.8509	0.00358754	1.80853	0.00464123	1.84349	0.0041313	2.22896	0.000139842	2.05295	0.00241323	1.70588	0.000358437	2.00157	0.000675263	1.83157	0.00413924	1.46012	0.00226873
101738508	splicing factor 3B subunit 3	sf3b1	1.54191	0.0114147	1.388	0.0272935	1.42851	0.0213551	1.78501	0.000574421	1.64998	0.00142162	1.68737	0.00133289	1.67772	0.00059796	1.31494	0.027447	1.39966	0.0218219	1.92709	6.40492e-06	1.5722	0.00126166	1.66443	0.00142872
101738715	PDZ domain-containing protein 8	pdzd8	2.44875	0.00751946	2.55415	0.00371159	2.2911	0.0158051	3.76035	2.57253e-07	3.93622	1.25494e-08	3.67859	1.23313e-06	2.39393	0.00692424	2.28457	0.0169934	1.67634	0.0247816	3.81227	4.19482e-07	3.64579	1.24191e-06	3.18595	4.09882e-10
101738798	NADP-dependent malic enzyme	me1	1.86554	0.00914565	1.78669	0.0176381	1.58021	0.0357323	2.10638	0.000696697	2.0544	0.00135224	1.85218	0.00448722	1.65969	0.0203946	1.8026	0.0166293	1.40793	0.0325957	1.93863	0.00324377	2.06089	0.00129372	1.68723	0.00289243
101739256	TRAF3-interacting protein 1	traf3ip1	1.44769	0.00601432	1.5445	0.00394302	1.45789	0.0059733	1.10201	0.0253297	1.20884	0.0138704	1.11958	0.0233822	1.5037	0.00295198	1.42463	0.0072931	1.56806	0.00251466	1.16664	0.0173815	1.08522	0.0240069	1.23022	0.0120336
101739664	IQ domain-containing protein G	iqcg	2.34631	0.0026868	2.02252	0.0112837	2.31953	0.00332012	2.37089	0.000720502	2.1007	0.00279404	2.37734	0.00087238	2.33567	0.00197815	2.1958	0.00735164	1.92803	0.00788489	2.40227	0.000762695	2.25462	0.00176223	2.00213	0.00212295
101739801	uncharacterized LOC101739801	LOC101739801	1.78755	0.00112345	1.67674	0.00279342	1.7699	0.00135705	1.3775	0.0141391	1.28076	0.0228905	1.37037	0.0155499	1.88975	7.96038e-05	1.49331	0.000387775	1.74229	0.00161639	1.48414	0.00377961	1.0688	0.0170406	1.347	0.0183545
101739878	protein SPT2 homolog	spty2d1	1.2938	0.00183501	1.31685	0.00149505	1.26391	0.00242291	1.31189	0.000502354	1.34017	0.000274987	1.28701	0.000633913	1.14466	0.000652256	1.29339	0.00219402	1.21894	0.00251163	1.16704	0.000219145	1.31515	0.000449411	1.24382	0.000708611
101739883	Myo7	myo7	2.03237	0.000712521	2.12079	0.000448298	1.89508	0.000440947	1.82019	0.00161742	1.93047	0.000782885	1.69079	0.00125059	2.27288	1.42958e-05	2.03781	0.000858876	2.07014	0.000591468	2.06933	8.37154e-05	1.8404	0.00144234	1.88321	0.0013082
101740315	Extensin-2	ext2	1.72864	0.00281459	1.69558	0.0036765	1.63764	0.00317608	1.6524	0.00221007	1.63625	0.00224171	1.57273	0.00244558	1.62597	0.00168086	1.93372	0.000118783	1.83283	0.00110798	1.56363	0.00194032	1.85796	8.19871e-05	1.77205	0.000892412
101740605	NADH dehydrogenase (ubiquinone) complex I	ndu1	1.26747	0.0016786	1.21325	0.00343809	1.1516	0.00242291	1.23441	0.000779448	1.18615	0.00123084	1.12271	0.00104612	1.18165	0.00157714	1.22707	0.00314509	1.26892	0.00149498	1.15423	0.00103323	1.19775	0.00113922	1.24136	0.000681018
101740646	Chymotrypsin-2	chym2	1.74025	0.0118819	1.80319	0.00666201	1.40128	0.0299862	1.90131	0.00174207	1.9789	0.000561604	1.58399	0.00467841	1.67233	0.0124601	1.74645	0.0127492	1.42049	0.0291015	1.86045	0.0026808	1.92001	0.00144105	1.61084	0.00491709
101741557	transcription factor Sp5	sp5	2.30403	0.00470586	2.06855	0.0144998	1.9946	0.0159161	2.9004	3.7234e-05	2.72022	0.000152587	2.64683	0.000192648	2.45238	0.000836571	2.00131	0.0171097	2.0559	0.0131339	3.09494	3.99921e-06	2.63881	0.000191136	2.72681	0.000181
101741846	uncharacterized LOC101741846	LOC101741846	3.98312	5.47917e-10	4.0574	1.41528e-10	4.00799	4.91691e-10	2.18385	0.00485154	2.30993	0.00245353	2.24888	0.00406762	3.78759	4.61036e-12	4.15875	1.50184e-11	3.90779	9.60623e-10	1.93696	0.00663586	2.36902	0.00158887	2.15478	0.00622694
101741944	uncharacterized LOC101741944	LOC101741944	1.29609	0.00759851	1.03964	0.0479123	1.17357	0.0309564	1.55462	8.87044e-05	1.31193	0.00149278	1.44162	0.00127602	1.21273	0.0160557	1.00647	0.0428826	1.184	0.0277105	1.48192	0.000697224	1.27629	0.00102593	1.45463	0.00117324
101742185	uncharacterized LOC101742185	LOC101742185	1.66169	0.00485278	1.58624	0.0100964	1.6481	0.00571454	1.74741	0.000788839	1.68921	0.00149278	1.7458	0.000892495	1.346	0.00418881	1.6226	0.00818498	1.49243	0.0117199	1.44694	0.000658814	1.71873	0.00113922	1.59886	0.00237117
101742289	rRNA 2'-O-methyltransferase fibrillarin	fbl	1.18555	0.0145192	1.09677	0.0279772	1.12438	0.0217768	1.25151	0.00345096	1.17075	0.00600595	1.19683	0.00544051	1.28816	0.000826799	1.0834	0.0275256	1.01618	0.0205458	1.35611	0.000129998	1.15473	0.00617899	1.08996	0.00491112
101742317	probable E3 SUMO-protein ligase RNF212	rnf212	1.93061	0.00576705	1.89265	0.00765018	1.77196	0.0088221	2.50853	1.86545e-05	2.50043	1.90326e-05	2.38247	2.08588e-05	1.8165	0.00536074	1.92759	0.00683687	1.94395	0.00512587	2.43732	2.26264e-05	2.52471	1.59626e-05	2.55821	1.57653e-05
101742559	uncharacterized LOC101742559	LOC101742559	2.13031	0.0135643	1.82406	0.0327766	1.86764	0.0278318	1.7672	0.0249933	1.50819	0.0478696	1.53832	0.0478432	2.34058	0.00263802	2.14767	0.0138489	1.99118	0.0215362	1.97548	0.00705581	1.80669	0.0205791	1.6764	0.0389346
101742562	homeobox protein 2	ox2	2.09144	0.00701116	1.81203	0.026636	1.84273	0.022202	3.18128	2.23328e-07	2.94938	2.79598e-06	2.97881	3.01429e-06	2.17238	0.00225568	1.79649	0.0274111	1.79103	0.0235811	3.30896	2.47432e-08	2.92332	3.05858e-06	2.95071	2.78365e-06
101742779	uncharacterized LOC101742779	LOC101742779	1.66098	0.0118771	1.63241	0.0159766	1.55559	0.0233506	1.61498	0.00689123	1.60426	0.00766563	1.52759	0.0142576	1.60316	0.0124756	1.52123	0.0296553	1.25342	0.018456	1.5775	0.00968102	1.49101	0.0158421	1.2198	0.0108275
101742906	uncharacterized LOC101742906	LOC101742906	3.65692	0.000351071	3.99721	2.26674e-05	2.57207	0.0207835	3.37474	0.000619221	3.73485	5.27526e-05	2.41382	0.0322751	2.47479	0.0144305	2.96665	0.00798128	3.51401	0.000797167	2.30492	0.0338672	2.76504	0.0120962	3.32785	0.00237472
101743336	cecropin-A-like	cec1l	3.50634	6.04146e-180	3.49065	7.68366e-180	3.50945	1.91955e-182	1.43577	6.04718e-104	1.43293	1.23429e-104	1.43643	6.79737e-109	3.50594	6.38228e-185	3.48808	8.94389e-186	3.50728	2.4242e-183	1.43574	1.47227e-113	1.43242	2.09589e-115	1.43601	6.63332e-110
101743622	putative uncharacterized protein DDB_G0282499	LOC101743622	1.57787	0.00487073	1.61235	0.00543715	1.59954	0.00486577	1.3126	0.0126832	1.36307	0.0107292	1.34531	0.011662	1.80672	0.000243732	1.61349	0.00548895	1.62548	0.00415723	1.54538	0.00125865	1.35813	0.0107734	1.37535	0.0107497
101743791	methyltransferase-like protein 6	mettl6	1.45935	0.000822087	1.40662	0.00243118	1.29234	0.00299581	1.44131	0.000307346	1.39707	0.000717355	1.28112	0.00114502	1.39177	0.00137061	1.35953	0.00359126	1.27539	0.00237395	1.38255	0.000776285	1.34768	0.00114952	1.26592	0.000979432
101743901	carcinine transporter	cart	3.3141	0.00148831	2.90487	0.00535834	2.94962	0.00421544	4.20236	7.50587e-06	4.02647	1.62114e-05	4.07416	1.45004e-05	3.50236	0.000465978	4.157	9.96986e-06	3.28426	0.00168448	4.69481	1.83567e-06	5.18543	6.23649e-09	4.49279	5.28204e-06
101743946	uncharacterized LOC101743946	LOC101743946	3.45791	5.05563e-05	3.1829	0.000155021	3.26296	0.000125113	2.6	0.00144928	2.42336	0.00262174	2.46991	0.00263541	3.83081	1.58172e-06	3.39226	8.5087e-05	3.29083	0.000115653	2.9507	0.00012698	2.59327	0.00157807	2.51909	0.00247722
101744106	homeobox protein MSH-A	msh-a	2.74606	0.00154242	3.07348	6.03016e-05	2.21896	0.00163975	2.65723	0.00109941	2.99913	3.80037e-05	2.13114	0.00140853	2.93696	0.000266026	2.73896	0.00180727	2.60897	0.00277918	2.90112	0.000280831	2.69541	0.000940804	2.61091	0.00181023
101744284	chymotrypsin-1	chym1	2.65952	0.0016531	2.50116	0.00338811	2.38721	0.00362546	3.06923	4.40599e-05	2.98602	6.8932e-05	2.86467	7.99553e-05	2.91336	0.000161135	2.40376	0.00434297	2.83108	0.000528404	3.38029	2.89271e-06	2.86665	8.78858e-05	3.31057	8.60126e-06
101744334	uncharacterized LOC101744334	LOC101744334	1.3939	0.00349221	1.30215	0.00848158	1.31267	0.00703293	1.27896	0.00323294	1.19657	0.00651771	1.20474	0.00638362	1.27995	0.00438288	1.21988	0.0075063	1.42183	0.00190556	1.17334	0.00585162	1.10993	0.00580631	1.3132	0.00182792
101744890	sphingomyelin phosphodiesterase 1	smpd1	2.07121	0.0074736	1.97713	0.0130595	1.9993	0.0117332	1.91787	0.00612865	1.86179	0.00882351	1.87481	0.00919529	2.03173	0.00651457	2.02215	0.0112347	1.60768	0.00884015	1.91175	0.00722562	1.89159	0.00751092	1.47436	0.00586013
101745300	sperm-associated antigen 6	spag6	1.93306	0.0136842	2.02691	0.00889619	1.89104	0.0165711	1.78108	0.0131458	1.90098	0.00655827	1.76587	0.0148282	2.17005	0.00163581	1.84608	0.0203971	1.69553	0.0172035	2.02569	0.00210755	1.71665	0.0160767	1.56932	0.0168897
101745500	heat shock 70 kDa protein	hsp70	2.56597	0.00224992	2.07678	0.014254	2.50653	0.00336694	3.97319	7.77205e-10	3.58947	6.4642e-09	3.97219	2.24855e-09	2.53725	0.00184326	2.48994	0.00409078	2.0805	0.0110399	4.02763	1.24916e-09	3.93732	2.55658e-09	3.62042	2.38338e-09
101745889	dynein heavy chain 12	dnah12	2.27463	0.00206405	2.08575	0.00424153	2.20538	0.0030215	1.67609	0.0133468	1.52407	0.0207543	1.63122	0.017513	2.41567	0.000385016	2.11414	0.00431124	2.19479	0.00289712	1.8205	0.00434129	1.53847	0.0203867	1.62753	0.018048
101746123	DNA-directed RNA polymerase III subunit RPC8	rpc8	1.65307	0.00617042	1.82141	0.00180483	1.76918	0.00321793	1.46715	0.0108557	1.6473	0.00273595	1.5955	0.00545943	1.86072	0.000498498	1.62463	0.00790465	1.47665	0.00312491	1.68358	0.0016496	1.44911	0.0107733	1.29536	0.0080624
101746357	uncharacterized LOC101746357	LOC101746357	2.49155	0.0148095	2.03001	0.0419956	2.28073	0.0267532	2.81226	0.00232295	2.45078	0.00603179	2.68924	0.00477511	2.38122	0.0152837	2.57457	0.0119331	2.4148	0.0185536	2.82023	0.00362745	2.9487	0.00140206	2.85428	0.00341809
101746909	uncharacterized LOC101746909	LOC101746909	2.06044	0.0172805	2.04972	0.0193236	2.14778	0.0131589	1.62393	0.0401534	1.65753	0.0357355	1.73335	0.0285997	2.35279	0.00262665	1.95837	0.0248543	1.91276	0.0213101	1.90813	0.00904645	1.54936	0.0461247	1.51046	0.0485355
105841476	uncharacterized LOC105841476	LOC105841476	1.42758	0.0156016	1.4878	0.0146616	1.59165	0.00576965	1.1255	0.03874	1.19956	0.0291288	1.29425	0.0144401	1.55774	0.00521613	1.49271	0.0145174	1.3412	0.0128043	1.26412	0.0180327	1.19885	0.0288949	1.04704	0.0344099
105842407	uncharacterized LOC105842407	LOC105842407	2.06012	0.00346141	2.14598	0.00195353	2.00241	0.00443879	1.98293	0.00239785	2.09333	0.00101026	1.95015	0.00292444	2.31429	8.06619e-05	2.00862	0.00494675	1.78254	0.00291937	2.24399	8.92947e-05	1.95128	0.00277479	1.72232	0.0022933
105842505	uncharacterized LOC105842505	LOC105842505	2.57893	0.00521876	2.20308	0.0245767	2.34641	0.0155192	2.76599	0.00095482	2.48303	0.00438016	2.61084	0.00307903	2.88454	0.000197807	1.73489	0.0331481	2.52318	0.00703844	3.09581	2.94305e-05	1.95778	0.00556127	2.79812	0.00132038
105842971	uncharacterized LOC105842971	LOC105842971	2.46554	0.00408683	2.68085	0.00184374	2.76183	0.00118068	2.03181	0.0114596	2.30162	0.00418781	2.35785	0.00358612	3.0214	7.96038e-05	2.41104	0.00519029	2.42705	0.00409603	2.57157	0.000510996	2.01471	0.0112927	2.05201	0.0114041
110384712	uncharacterized LOC110384712	LOC110384712	2.0938	0.00932583	1.69344	0.0375205	1.87888	0.0250833	2.11875	0.00278011	1.76887	0.0110073	1.94414	0.00930512	2.05949	0.00825677	1.7625	0.0347565	1.9882	0.0164743	2.12043	0.00363771	1.82376	0.0111284	2.05937	0.0059382
110384731	cytosol aminopeptidase-like	lap3l	1.53454	0.0264794	1.4533	0.0373154	1.56948	0.0233506	2.37258	2.24527e-05	2.31877	2.19017e-05	2.42949	1.58455e-05	1.63694	0.0107103	1.52835	0.0302076	1.45667	0.0302584	2.50181	6.09193e-06	2.38276	2.00848e-05	2.33459	2.23013e-05
110384778	lipase 3-like	lip3l	2.51307	0.0103	2.17945	0.028343	2.36619	0.0176324	3.51642	5.21605e-05	3.28626	0.000146948	3.47079	0.000108878	2.92609	0.000689456	2.22941	0.0262774	2.24675	0.022087	4.07476	2.02813e-06	3.3048	0.000148979	3.40842	0.000155054
110385013	uncharacterized LOC110385013	LOC110385013	1.97593	0.00154242	1.89495	0.00341933	1.9373	0.00230195	1.78856	0.00181314	1.7315	0.00310386	1.76665	0.00257921	1.64543	0.0010384	1.83714	0.00479971	1.90012	0.0028552	1.46978	0.00176746	1.66679	0.00446121	1.73716	0.00342934
110386229	fibrohexamerin-like	fhxl	5.11635	2.21659e-06	3.29413	0.00309311	3.18512	0.00507287	3.87293	3.43858e-05	2.76647	0.0119086	2.62042	0.0210002	3.15884	0.00367096	3.22354	0.00473014	3.14746	0.00535187	2.62032	0.0211514	2.63458	0.0174969	2.63985	0.0221204
692547	carotenoid-binding protein	cbp	-1.07299	0.0197783	-1.12997	0.0234219	-1.11589	0.0211219	-1.04659	0.0138799	-1.11006	0.0127745	-1.09481	0.0139412	-1.1114	0.0137091	-1.08168	0.0241885	-1.08926	0.0202476	-1.09189	0.0119953	-1.0595	0.0137557	-1.07037	0.0140193
100126175	nicotinic acetylcholine receptor subunit beta 3	nachrb3	-2.31527	0.0284715	-3.41827	3.53125e-06	-2.26623	0.0127792	-3.84908	0.000403341	-4.25058	0.000101318	-4.12321	1.28239e-05	-2.30481	0.0205828	-2.306	0.0323915	-2.25919	0.022145	-4.00486	0.000412886	-3.88849	0.000416069	-4.00764	0.000249186
100379444	cuticular protein RR-1 motif 23	cpr23	-1.60973	9.27482e-14	-1.53127	1.12856e-27	-1.65054	7.98447e-16	-3.20782	2.12266e-13	-3.16898	7.69093e-16	-3.25366	1.96826e-13	-1.61372	1.15386e-14	-1.58901	9.93241e-14	-1.61968	2.82528e-14	-3.24274	1.04466e-13	-3.20249	1.14836e-13	-3.24237	1.62321e-13
100500760	carboxyl/cholinesterase 6	cce6	-1.46118	0.0335882	-1.97132	1.2602e-06	-1.33535	0.0267532	-3.80365	1.21628e-09	-4.22056	1.03275e-13	-3.78327	1.14024e-11	-1.38845	0.0262655	-1.43578	0.0411908	-1.36624	0.0340012	-3.82576	2.3797e-10	-3.80694	1.04786e-09	-3.80875	1.45764e-10
101736851	retinol dehydrogenase 11-like	rdh11l	-2.3973	0.000432824	-2.48531	0.000394655	-2.55494	0.000187485	-5.51456	1.23894e-18	-5.55411	2.52412e-17	-5.60541	9.18155e-17	-2.37213	0.000206911	-2.45553	0.00042391	-2.66375	6.39989e-05	-5.62246	5.08988e-20	-5.54438	1.70309e-17	-5.70185	7.14729e-17
101736902	tolloid-like protein 1	tll1	-1.27033	0.0391159	-1.69441	8.20112e-06	-1.25472	0.0403683	-4.08222	1.51371e-14	-4.46686	4.16439e-21	-4.10535	6.51354e-15	-1.19489	0.0232716	-1.2887	0.0426986	-1.21257	0.0349974	-4.10162	1.41339e-17	-4.11	1.90336e-14	-4.10239	2.62638e-16
101737960	atlastin	atl	-2.57984	6.12713e-07	-2.57478	8.37661e-07	-2.44716	8.26724e-15	-3.6118	3.28395e-06	-3.63639	2.81191e-06	-3.60365	2.73951e-07	-2.45731	2.57833e-09	-2.62697	2.48382e-07	-2.59282	4.38663e-07	-3.63751	5.65279e-07	-3.65754	3.06154e-06	-3.69873	3.33727e-06
101738086	low density lipoprotein receptor adapter protein 1	lalrap1	-1.04213	1.57759e-29	-1.044	4.07307e-31	-1.04042	6.80195e-31	-6.09329	2.39008e-22	-6.77192	2.01464e-40	-6.08232	1.32054e-25	-1.04097	2.77856e-33	-1.04097	4.59882e-30	-1.0414	5.53502e-32	-6.1248	2.91281e-25	-6.05338	1.78088e-23	-6.11274	5.12236e-24
101738177	triokinase/FMN cyclase	tfkc	-1.05446	0.00344727	-1.04694	0.00437501	-1.10718	0.00159778	-3.34161	6.25234e-26	-3.3433	1.00467e-26	-3.39684	3.36844e-26	-1.1143	0.000691404	-1.08388	0.00288004	-1.00108	0.00269973	-3.42255	1.31487e-27	-3.37059	7.00266e-26	-3.32365	8.68218e-32
101738364	uncharacterized LOC101738364	LOC101738364	-1.38282	1.89576e-06	-1.11366	0.016615	-1.11604	0.0141184	-3.46964	9.51315e-19	-3.24495	2.41491e-14	-3.2543	2.55417e-14	-1.09327	0.00849881	-1.06816	0.0156757	-1.05861	0.0111047	-3.25042	5.0871e-15	-3.21376	2.83325e-15	-3.22419	5.09783e-16
101740628	uncharacterized LOC101740628	LOC101740628	-2.15045	0.0175924	-3.16818	6.68236e-07	-2.09033	0.0115901	-3.76697	4.62114e-06	-5.23728	1.11063e-20	-3.80288	6.97762e-07	-2.13109	0.0114817	-2.11441	0.0205079	-2.13474	0.0173375	-3.85281	2.84134e-06	-3.77727	3.74866e-06	-3.84682	4.2294e-06
101741213	1-acylglycerol-3-phosphate O-acyltransferase 5	agpat5	-2.09839	8.91746e-65	-2.09952	2.11812e-65	-2.09847	1.111e-66	-6.91471	2.20211e-20	-7.91433	7.14237e-43	-6.88719	2.66332e-20	-2.09977	4.49785e-72	-2.09846	2.59066e-65	-2.0971	1.38897e-68	-6.94149	2.22949e-21	-6.83448	6.39056e-22	-6.98725	2.06865e-27
101741700	sarcoplasmic calcium-binding protein	scp	-1.61508	8.10114e-05	-1.64089	6.23461e-05	-1.70613	4.27072e-06	-4.65848	8.76592e-21	-4.69233	4.8218e-21	-4.75985	2.00442e-21	-1.522	1.87291e-05	-1.53681	0.000113002	-1.52327	4.01068e-05	-4.66091	2.88477e-24	-4.63052	3.43377e-22	-4.6563	2.52152e-23
101741814	uncharacterized LOC101741814	LOC101741814	-1.19965	0.00473692	-1.08987	0.00601562	-1.30327	0.000461252	-4.64775	5.88532e-29	-4.59388	2.63306e-34	-4.75874	2.42331e-31	-1.21301	0.00213062	-1.08296	0.00441174	-1.16528	0.0055852	-4.70504	4.54242e-30	-4.59265	8.06567e-36	-4.65939	9.95641e-30
101743934	mitochondrial basic amino acids transporter	slc25a29	-1.51011	1.57759e-29	-1.51318	2.36782e-29	-1.5082	5.422e-30	-6.0786	7.21157e-15	-6.48691	4.52676e-17	-6.18939	1.81393e-18	-1.5106	7.04871e-32	-1.51348	4.15801e-29	-1.50902	4.34455e-31	-6.21952	6.85448e-17	-6.21757	7.31891e-15	-6.18903	9.25639e-16
101745048	uncharacterized LOC101745048	LOC101745048	-2.79644	0.00383324	-2.31008	0.0283839	-2.23919	0.0197477	-4.01891	0.000185623	-3.88807	0.00030729	-4.03677	3.72168e-05	-2.70301	0.00449518	-2.24329	0.0140183	-2.24508	0.0181615	-4.15287	0.000247789	-4.0219	1.60963e-05	-4.08319	3.80189e-05
110385710	maltase A3-like	mala3l	-6.51802	1.91759e-28	-4.2707	5.87481e-06	-4.3262	2.7308e-05	2.12729	0.0462701	4.21069	6.30741e-05	3.61421	0.00120235	-4.34811	1.56195e-05	-4.26652	2.97532e-05	-4.35721	2.60427e-05	3.81765	0.00081497	3.69857	0.000606265	3.66266	0.00141718
110385114	organic cation transporter protein-like	oct	-2.69317	1.07595e-14	-1.58132	0.0477361	-1.75132	0.0336581	1.50016	0.049064	2.13244	0.00296199	1.9679	0.0144401	-1.65499	0.0308959	-1.63405	0.0494984	-1.65287	0.041998	2.09214	0.00604371	2.06468	0.00643429	2.08136	0.00737736
105843003	C3 and PZP-like alpha-2-macroglobulin domain-containing protein 8	cpamd8	-2.21441	0.000577357	-2.22519	0.00386551	-2.43541	0.0016938	2.52468	0.00110901	2.36497	0.00575228	2.19505	0.0173899	-2.38522	0.001443	-3.01513	4.1347e-08	-2.3508	0.00263667	2.27543	0.0125224	1.91757	0.0372834	2.29055	0.012702
105841689	nuclear factor 1 B-type	nfib	-1.05356	0.0260152	-1.16473	0.015547	-1.25532	0.00315828	1.95745	1.9483e-11	1.86005	5.09139e-08	1.8048	7.97925e-08	-1.08858	0.0160807	-1.09645	0.0269447	-1.20246	0.00797371	1.93404	8.53835e-10	1.91678	3.52781e-09	1.84371	7.55649e-08
105841590	uncharacterized LOC105841590	LOC105841590	-1.1532	0.0354725	-1.38295	0.00287208	-1.17436	0.0332063	2.07156	6.62264e-07	1.90967	6.42597e-06	2.06145	1.22895e-06	-1.27085	0.0101354	-1.08843	0.0415883	-1.22377	0.0230967	1.99608	4.4606e-06	2.14249	4.49011e-09	2.02814	3.35216e-06
105841477	protein SERAC1-like	serac1l	1.40416	0.0040345	1.43242	0.00268661	1.45338	0.00143291	-1.10887	0.0102543	-1.07486	0.0117957	-1.06163	0.0119795	1.37005	0.00360478	1.43298	0.00276401	1.22555	0.00788638	-1.1585	0.00535069	-1.07752	0.011425	-1.36837	8.62211e-07
101747147	sodium-coupled monocarboxylate transporter 2	smctn	3.09289	0.00638943	2.53532	0.0292577	3.27458	0.00358768	-3.10996	3.81473e-06	-3.89144	2.92407e-25	-3.06393	2.02514e-06	3.48015	0.00137175	3.13487	0.00596759	2.95121	0.0100477	-3.06695	7.02749e-07	-3.08041	3.2536e-06	-3.28146	9.48589e-07
101746988	probable phospholipid-transporting ATPase IA	atp8a1	-2.53564	8.4558e-09	-2.41047	5.78479e-08	-2.65686	1.99724e-11	1.77196	0.0137697	1.87275	0.0058822	1.72689	0.0196208	-2.54117	3.95313e-09	-2.37525	7.07085e-12	-2.57685	1.93271e-09	1.8096	0.0115915	1.95797	0.00137583	1.78165	0.015713
101746226	transient receptor potential channel pyrexia	pyx	2.10377	4.56178e-08	1.96026	2.68985e-05	1.92866	3.04209e-05	-1.22268	0.0073498	-1.36948	0.0029708	-1.43082	0.00114801	2.10387	2.79195e-08	1.93112	3.65423e-05	1.9771	1.72082e-05	-1.23655	0.00583704	-1.41883	0.00134143	-1.36783	0.00337893
101745847	ester hydrolase C11orf54 homolog	c11orf54	1.7089	0.000156576	1.54181	0.00918321	1.48389	0.0123441	-1.32426	0.00155969	-1.47495	0.00196732	-1.57121	0.000483969	1.66141	0.000773159	1.56158	0.00813535	1.42604	0.0135175	-1.37363	0.00264158	-1.45747	0.00238812	-1.66982	2.85634e-05
101745562	hydroxyacid oxidase 1	hao1	2.50554	0.00845716	2.1063	0.0453574	2.32732	0.0211738	-3.29363	4.05103e-10	-3.75954	3.8422e-15	-3.45033	1.02269e-09	2.53498	0.00510035	2.1545	0.0411589	2.49203	0.00935459	-3.33789	1.71072e-10	-3.70647	1.25005e-13	-3.34158	5.70302e-10
101745551	NADPH oxidase 4	nox4	1.38914	0.00953333	1.2057	0.0412075	1.35298	0.0159685	-1.64927	1.64077e-07	-1.90417	1.79947e-24	-1.69421	1.07857e-07	1.37741	0.00745291	1.35019	0.0178141	1.37338	0.0116282	-1.67326	9.50386e-08	-1.69224	1.13264e-07	-1.6746	1.32622e-07
101745427	cytochrome P450 4g15-like	cyp4g15l	2.63756	0.00411327	2.57179	0.00543294	3.09934	3.55513e-05	-2.0513	0.0089159	-2.08002	0.00779327	-1.90563	0.00225074	2.79022	0.00109939	2.48624	0.0089557	2.34998	0.0119241	-2.00014	0.0100046	-2.21677	0.00358328	-2.55553	0.000133614
101745303	leucine-rich repeat-containing protein 40	lrrc40	2.28229	0.0156326	1.63119	0.0400813	2.44329	0.00760476	-4.3471	1.7584e-09	-5.60297	1.48329e-52	-4.34954	4.84576e-10	2.43305	0.00582385	2.34658	0.0129451	2.09932	0.0286747	-4.3982	5.14236e-10	-4.33812	1.21238e-09	-4.57755	5.6046e-10
101745287	cytochrome P450 4g15	cyp4g15l	2.26491	1.94457e-42	2.25172	4.25065e-44	2.27618	7.87658e-43	-6.85307	3.88995e-16	-7.5702	2.73035e-22	-6.81559	1.16631e-17	2.27846	1.98255e-44	2.26035	1.07085e-43	2.2769	6.48147e-44	-6.91353	7.04048e-19	-7.52099	9.46904e-22	-6.87318	7.36684e-18
101745262	quinone oxidoreductase	cryz	-1.45494	0.0116013	-1.47633	0.0128862	-1.48688	0.0111668	1.54229	0.00664479	1.51781	0.00915617	1.52223	0.0095195	-1.48462	0.00682159	-1.41281	0.0119058	-2.03913	2.90678e-21	1.53699	0.00755576	1.59061	0.00279436	1.20787	0.0307765
101745131	23 kDa integral membrane protein	itm23	2.5823	0.00547453	1.90137	0.0288343	2.50186	0.00822024	-5.81647	3.57838e-21	-6.86517	1.15129e-76	-5.89013	2.26272e-20	2.62773	0.00341628	2.27115	0.0194431	2.40037	0.0117199	-5.91819	4.74597e-22	-5.99916	1.0106e-20	-5.97961	4.68998e-20
101744723	superoxide dismutase [Cu-Zn]	sod	2.80255	0.0121517	2.38549	0.0362382	2.43064	0.0332635	-2.22641	0.000946207	-2.54876	5.35771e-05	-2.58209	4.28951e-05	2.90894	0.00717963	2.56282	0.0253191	2.82126	0.011812	-2.25204	0.000619602	-2.38081	0.000452451	-2.26745	0.000719232
101744704	uncharacterized LOC101744704	LOC101744704	1.98124	0.0240938	1.98801	0.0242821	1.85296	0.0423118	-2.80671	3.88023e-10	-2.78002	3.8045e-10	-3.01813	1.04441e-14	2.17244	0.00384305	1.85205	0.0460004	2.00738	0.0211086	-2.71677	2.09438e-14	-2.99613	4.90533e-14	-2.80463	3.67983e-10
101744488	ribonuclease Z	rnz	-1.34715	0.0074736	-1.40796	0.00437501	-1.26758	0.00989134	1.38729	0.00607143	1.34075	0.00906508	1.46671	0.00156542	-1.22263	0.00153549	-1.45821	0.00199783	-1.49867	0.000629501	1.53294	3.5577e-05	1.30894	0.0107294	1.29419	0.0121091
101744376	uncharacterized LOC101744376	LOC101744376	-3.17823	0.00513572	-3.12443	0.00565525	-3.58433	0.00132261	3.89101	0.00038021	3.9664	0.000330239	3.04194	0.0137441	-3.20179	0.00228292	-3.14177	0.00523059	-4.728	1.31895e-07	4.73927	3.87229e-05	4.26061	9.91391e-05	2.7373	0.0110885
101744146	trypsin-1	try-1	2.12584	0.0170624	1.90456	0.0475472	1.93683	0.0411379	-2.98636	3.37062e-13	-3.25574	3.48944e-19	-3.25032	1.92947e-18	2.16992	0.00942781	2.01382	0.0324603	2.15538	0.0142645	-2.99619	3.08613e-14	-3.09842	1.30941e-13	-2.99302	4.9932e-14
101743981	uncharacterized LOC101743981	LOC101743981	2.46452	0.0193313	2.24746	0.0395962	2.4912	0.0182937	-3.6319	9.16869e-12	-3.93144	5.7502e-19	-3.62338	1.38479e-11	2.78654	0.00301699	2.614	0.0112816	2.37135	0.026855	-3.53023	1.7701e-15	-3.5168	2.42629e-12	-3.81046	4.16895e-14
101743739	protein obstructor-E	obst-e	2.33189	0.030762	2.34467	0.030207	2.74448	0.00584744	-3.99316	7.11668e-13	-3.8362	1.54564e-10	-3.52609	3.34581e-09	2.8304	0.0023381	2.39672	0.0274111	2.73742	0.0059311	-3.54561	3.28721e-10	-3.80121	4.78179e-10	-3.54931	4.39988e-09
101743589	alanine--glyoxylate aminotransferase 2-like	agt2l	-1.877	0.00453672	-1.71124	0.00273044	-1.92667	0.00317117	1.74495	0.013033	1.94412	0.000711781	1.72866	0.0159302	-2.3817	9.85427e-09	-1.75549	0.00726611	-1.82137	0.00559019	1.51908	0.0291766	1.86577	0.00415408	1.8222	0.00883049
101743386	acyl-CoA synthetase short-chain family member 3	acss3	-4.3648	5.90361e-06	-3.14817	0.00819554	-5.57356	5.55413e-13	3.69948	0.00172614	3.68644	0.00216027	2.56402	0.0217852	-4.39952	1.31701e-06	-4.34398	2.7845e-06	-4.87024	1.81742e-07	4.87769	7.47262e-05	4.45358	0.000108024	3.33851	0.0112426
101743369	phospholipid scramblase 2	plscr2	3.77693	0.000289283	2.86667	0.0102592	3.10274	0.00539396	-2.4895	0.00368935	-2.9783	0.000579531	-2.83592	0.00191387	3.98237	8.60681e-05	2.81391	0.0135226	3.60987	0.000713906	-2.55768	0.0022893	-3.21321	7.11675e-05	-2.58787	0.00476198
101743334	inward rectifier potassium channel 2-like	kcnj2l	1.90894	0.00386506	1.72778	0.0105348	1.88408	0.00479137	-1.47039	0.00483394	-1.71198	2.48952e-05	-1.5052	0.00378294	2.01684	0.000566183	1.85901	0.00654277	1.99054	0.00133612	-1.39368	0.00433045	-1.52499	0.00279982	-1.40952	0.00566643
101743093	mitochondrial folate transporter/carrier	mtf	-1.73704	0.000752887	-1.57403	0.00132384	-1.99408	7.51086e-08	1.47008	0.0142701	1.61811	0.00175372	1.33377	0.0255851	-1.71488	0.000563738	-1.57172	0.000948761	-1.71373	0.000957029	1.51075	0.0102187	1.6298	0.00122352	1.50652	0.0122435
101743079	myosin-M heavy chain	myom	2.69885	0.010585	2.33	0.0355528	2.24999	0.0439587	-2.64525	9.83908e-05	-2.91058	1.80309e-05	-3.17144	8.44793e-08	2.94969	0.00275817	2.37176	0.033487	2.64655	0.0131136	-2.65952	1.26849e-05	-2.90073	2.26944e-05	-2.72276	0.00010353
101742870	uncharacterized LOC101742870	LOC101742870	-2.24982	0.00360484	-2.73619	6.56027e-06	-2.15464	0.00376537	2.52229	0.00963922	2.24541	0.0245009	2.73728	0.0052637	-2.19923	0.00235651	-2.13283	0.00404473	-2.54514	0.000278492	2.72509	0.00667805	2.73957	0.00413857	2.40299	0.0205647
101742084	xaa-Pro aminopeptidase ApepP	apepp	1.9932	0.00693377	2.00821	0.00620609	1.958	0.00912931	-2.12733	2.1669e-05	-2.09564	2.65831e-05	-2.18367	1.02302e-05	2.17495	0.000343142	2.01496	0.00660794	1.81153	0.0164743	-2.01595	2.1813e-06	-2.09969	2.69117e-05	-2.44922	3.06198e-11
101741820	uncharacterized LOC101741820	LOC101741820	2.41623	0.0231209	2.29937	0.0329776	2.27292	0.0356244	-2.31185	0.00107687	-2.39108	0.000486395	-2.51845	0.000114498	2.66548	0.00729925	2.7179	0.00823172	2.40578	0.0242927	-2.20514	0.00132322	-2.13794	0.000920077	-2.36433	0.00087648
101741664	calcium uptake protein 1 homolog	micu1	-1.36282	4.63384e-06	-1.40405	6.16978e-07	-1.41602	1.56034e-07	1.13717	0.00489942	1.10704	0.00665636	1.10249	0.00703022	-1.3193	5.58331e-06	-1.26318	2.06587e-06	-1.35624	5.30931e-06	1.18015	0.00194633	1.22819	0.000235079	1.14885	0.00427435
101741218	CUGBP Elav-like family member 1	celf1	-2.086	8.67727e-05	-2.0496	0.00011335	-2.43369	2.40787e-09	2.2606	0.000192723	2.29458	0.000104396	2.07583	0.00125079	-2.19516	1.4498e-05	-2.02074	5.89637e-05	-2.20862	2.03298e-05	2.2192	0.000449333	2.34442	2.73426e-05	2.20334	0.000594345
101740608	sodium/hydrogen exchanger 3	slc9a3	-1.56193	0.0153195	-1.66031	0.015547	-1.87915	0.00202781	2.06954	0.00422417	1.95156	0.0108241	1.8197	0.0213777	-1.56639	0.00962411	-1.59956	0.0190027	-2.01806	0.000107144	2.11041	0.00404516	2.02083	0.00689362	1.75753	0.0260409
101740520	protein phosphatase PP2A 55 kDa regulatory subunit	tws	-1.4622	0.00224992	-1.33247	0.00409444	-1.59194	0.000120653	1.18535	0.0334778	1.29971	0.00832887	1.1059	0.0488374	-1.45485	0.00140352	-1.30728	0.0012137	-1.551	0.000403008	1.20557	0.0276181	1.34139	0.00209674	1.13636	0.0446624
101740514	uncharacterized LOC101740514	LOC101740514	1.03886	0.0456097	1.16212	0.019873	1.05601	0.0435847	-1.44614	1.72883e-07	-1.28501	7.76838e-05	-1.42092	1.36645e-06	1.15975	0.0121927	1.10884	0.034964	1.21068	0.0057604	-1.29747	5.61449e-05	-1.34872	3.44307e-05	-1.24653	2.34024e-05
101740462	branchpoint-bridging protein	bbp	2.60498	0.0362134	2.49261	0.0444524	2.79022	0.0250833	-2.86179	4.05535e-06	-2.88791	1.91567e-06	-2.74007	8.2432e-06	2.73627	0.0231244	2.65097	0.0343469	2.75451	0.0272467	-2.80789	4.60973e-06	-2.79259	5.71271e-06	-2.78861	4.7993e-06
101740368	ATP-binding cassette sub-family A member 1	abca1	2.04955	0.00972151	1.85557	0.03027	1.90389	0.0233985	-2.26936	4.10613e-06	-2.48889	6.90505e-08	-2.45279	3.27586e-07	2.13106	0.00304426	2.0224	0.0132678	1.87546	0.0257297	-2.25363	5.51424e-07	-2.29161	3.89586e-06	-2.51069	5.3345e-08
101740134	fatty acid synthase	fas	2.85622	0.00424739	2.59459	0.000164068	2.84536	0.00822024	-5.70542	7.96786e-09	-7.28781	3.71831e-20	-5.8067	3.75749e-09	3.17498	0.000437485	2.9508	0.000723259	3.35495	0.000251394	-5.87936	8.40452e-09	-6.11425	7.0688e-10	-6.02225	2.02922e-11
101740126	probable 2-oxoglutarate dehydrogenase E1 component DHKTD1 homolog	cg1544	2.38625	0.00508883	2.10626	0.0231084	2.31517	0.00861537	-2.65132	3.1334e-06	-2.97803	1.68698e-08	-2.73179	2.79445e-06	2.53678	0.000651789	2.07486	0.0268303	2.33617	0.00725295	-2.64017	6.43966e-08	-3.09593	1.76897e-10	-2.73	2.98502e-06
101739915	TWiK family of potassium channels protein 18	twk-18	-1.22906	0.000565317	-1.25541	0.000556781	-1.2939	0.000213225	1.50928	7.45633e-06	1.48561	2.20014e-05	1.46062	5.00084e-05	-1.34749	1.39778e-05	-1.20937	0.000655283	-1.34383	3.1322e-05	1.4262	7.26446e-05	1.52858	1.79528e-06	1.42797	8.71114e-05
101739716	serine/threonine-protein phosphatase 2A regulatory subunit B'' subunit delta	ppp2r3d	-1.9998	1.13307e-05	-2.03157	1.68787e-05	-2.30161	3.65461e-10	2.00292	0.00038021	1.96921	0.000725124	1.821	0.00316011	-2.2269	3.36548e-08	-2.01204	1.65589e-05	-2.00519	1.15667e-05	1.8737	0.00214985	1.99254	0.000500057	2.02033	0.000397192
101739653	uncharacterized LOC101739653	LOC101739653	1.87663	0.0034436	1.70417	0.0153639	1.57226	0.0203336	-1.01756	0.0314556	-1.16817	0.0165861	-1.37628	0.000107303	1.75289	0.00719695	1.78007	0.0100735	1.79358	0.00774297	-1.13325	0.0200251	-1.09593	0.0274794	-1.09464	0.0276948
101739405	nuclear pore complex protein Nup85	nup85	-1.27254	0.00029188	-1.26054	0.000467331	-1.18261	0.000706504	1.56708	2.94434e-06	1.57589	1.96585e-06	1.64763	1.05849e-08	-1.25043	0.000245781	-1.28377	0.000257192	-1.28242	0.000206655	1.59246	9.86301e-07	1.56015	3.2539e-06	1.56716	2.92221e-06
101739338	succinate dehydrogenase [ubiquinone] flavoprotein subunit	sdhfp	-3.30854	1.51001e-06	-3.45286	3.05443e-07	-3.27478	1.42817e-06	2.42775	0.0168753	2.32235	0.0262594	2.5349	0.0139525	-3.83162	1.84199e-12	-3.30689	7.47562e-13	-3.47757	2.552e-07	2.265	0.0373101	2.81514	0.00209674	2.40238	0.0265693
101738626	leucine-rich repeat-containing protein let-4	let-4	-1.61295	0.000800503	-1.64315	0.000728659	-1.80012	1.50042e-05	1.57044	0.00718386	1.54453	0.00926253	1.45154	0.0176815	-1.64993	0.000299837	-1.51628	6.76197e-05	-1.78981	2.16174e-05	1.55868	0.00841506	1.69521	0.000470077	1.46281	0.0172506
101738405	beta-1	beta-1	1.64798	3.39984e-05	1.58711	0.000211142	1.56996	0.000228883	-1.27386	8.15266e-05	-1.34117	1.81759e-05	-1.37221	4.45812e-06	1.59677	8.14012e-05	1.60921	0.00013982	1.63889	4.68353e-05	-1.33733	1.67394e-05	-1.31743	3.73725e-05	-1.28883	6.08392e-05
101738252	3-ketoacyl-CoA thiolase	acaa	1.53035	0.0128052	1.38307	0.0338711	1.52642	0.0137343	-1.18468	0.00368425	-1.35882	0.000111008	-1.19153	0.00316171	1.4632	0.0143713	1.53218	0.0141654	1.45131	0.0214442	-1.25652	0.00136562	-1.18124	0.00327188	-1.27589	0.0011687
101738136	uncharacterized LOC101738136	LOC101738136	4.18213	1.43092e-05	3.64698	9.18968e-05	3.6301	0.000135904	-4.05863	5.11214e-11	-4.18837	3.67122e-11	-4.32581	4.34188e-12	4.31789	4.41549e-06	3.6045	0.000161713	3.56094	0.000206235	-4.11768	1.05714e-11	-4.28762	6.67374e-12	-4.47948	4.8503e-14
101738091	uncharacterized LOC101738091	LOC101738091	2.14971	0.00793841	2.03697	0.0173695	2.09626	0.0126007	-2.53731	3.10902e-10	-2.61605	1.09333e-09	-2.58861	1.1697e-09	2.04048	0.0121384	2.00729	0.0218155	1.86872	0.0336164	-2.66502	4.12216e-10	-2.66855	4.33278e-10	-2.9495	3.98773e-23
101737962	protein piccolo	pclo	-1.10798	0.00914565	-1.07078	0.0136135	-1.09192	0.01064	1.3329	0.000490482	1.36407	0.000184492	1.35106	0.000313361	-1.30187	9.1582e-06	-1.02355	0.0106548	-1.17863	0.00312982	1.20475	0.00091891	1.41424	6.55055e-06	1.28635	0.00101206
101737940	leucine-rich repeat-containing protein 24	lrrc24	2.13223	0.01275	1.86853	0.0395649	2.19627	0.0086372	-2.65317	4.00022e-07	-3.10955	2.76616e-19	-2.60818	4.50438e-07	2.14712	0.00819284	2.10225	0.0164292	2.30646	0.00283088	-2.68329	2.76111e-07	-2.68274	2.73706e-07	-2.56127	2.87743e-08
101737781	protein Mpv17	mpv17	1.76585	0.00496324	1.79279	0.00394302	1.69273	0.0082986	-1.11742	0.0201099	-1.08204	0.0222536	-1.20257	0.0088566	1.80659	0.00213919	1.59174	0.0127492	1.8138	0.0028614	-1.08488	0.0190345	-1.34087	0.000285644	-1.0788	0.021915
101737750	uncharacterized LOC101737750	LOC101737750	1.30051	0.0104802	1.31984	0.00957713	1.29076	0.0118582	-1.54718	2.52708e-06	-1.51736	5.43812e-06	-1.56443	1.24677e-06	1.44068	6.90296e-05	1.30519	0.0114702	1.27332	0.0123321	-1.41333	4.9921e-08	-1.54007	3.02113e-06	-1.59253	3.16207e-07
101737707	chondroadherin	chad	2.28025	0.0112026	2.2804	0.0118058	2.62057	0.00154557	-2.82378	1.55868e-06	-2.73917	9.02645e-06	-2.39287	0.000286247	2.8225	4.68128e-05	2.49033	0.00465869	2.50299	0.0038963	-2.36512	1.45902e-05	-2.46929	0.000234194	-2.50657	0.000227247
101737363	proton-coupled folate transporter	pcft	1.1417	0.0127435	1.08138	0.0234366	1.18209	0.00703293	-1.26013	1.85069e-05	-1.33615	1.46606e-07	-1.21532	3.29006e-05	1.17914	0.00447999	1.19883	0.00544441	1.10391	0.0166741	-1.22064	2.31558e-05	-1.19511	2.96612e-05	-1.3098	1.48377e-06
101737350	serine-rich adhesin for platelets	srap	2.52875	1.89559e-05	2.44908	4.68415e-05	2.54571	1.51649e-05	-1.4504	0.00404255	-1.52928	0.00136292	-1.43792	0.00454473	2.60124	3.29268e-06	2.41	6.38054e-05	2.64807	1.52325e-06	-1.39491	0.00485601	-1.60768	0.000226043	-1.35614	0.0055414
101737326	microvitellogenin	mvg	2.96907	0.0136811	2.78142	0.0216982	3.73841	0.00080398	-4.13955	3.1238e-06	-4.22812	1.61849e-06	-3.82072	1.4467e-05	3.86489	0.000323257	2.71649	0.0285461	3.90175	0.000386887	-3.87288	9.85181e-06	-4.49424	1.04581e-07	-3.85974	7.56052e-06
101736940	Krueppel-like factor 10	klf10	-1.4776	0.0263593	-1.44413	0.0288276	-1.85276	0.00181948	1.93684	0.00110867	1.97378	0.000495148	1.67682	0.0106134	-1.96646	0.000113806	-1.46858	0.0299296	-1.54238	0.0238593	1.63824	0.00985699	1.94813	0.000942268	1.89411	0.0029784
101736830	neurochondrin homolog	neurochondrin	-1.40307	0.00216904	-1.44337	0.00197086	-1.4507	0.00152905	1.73624	4.33934e-05	1.70015	0.000119066	1.7035	0.000124521	-1.65431	1.09087e-06	-1.50745	0.00077407	-1.35331	0.00128737	1.57978	0.000331659	1.6557	0.000253314	1.79983	1.35097e-06
101736717	leucine-rich repeat neuronal protein 3	lrrn3	2.43526	0.0248287	2.25773	0.0422166	2.89761	0.00335766	-3.58756	2.02434e-07	-3.85773	7.19966e-10	-3.24811	1.12007e-06	2.5221	0.0140425	2.92104	0.00301736	2.77296	0.00670551	-3.55662	7.0471e-07	-3.22705	5.43403e-07	-3.3027	4.11214e-06
101736605	39S ribosomal protein L11	mrpl11	-1.30489	0.00689694	-1.43132	0.00492932	-1.28308	0.00431806	1.64107	0.000213966	1.52493	0.00250529	1.67654	3.46435e-05	-1.57117	0.000162639	-1.51221	0.00148888	-1.42459	0.00443498	1.45058	0.00368004	1.47241	0.00378582	1.54564	0.0022933
101736355	putative serine protease K12H4.7	k12h4.7	2.25452	0.00341136	2.14907	0.0069039	2.17687	0.00594146	-1.36333	0.040674	-1.44268	0.0291222	-1.44598	0.0299205	2.49927	8.06619e-05	2.03909	0.0117951	2.03815	0.0100069	-1.26824	0.0145293	-1.60761	0.00777472	-1.63983	0.0061489
101736178	zwei Ig domain protein zig-8	zig-8	-1.75744	6.18129e-12	-1.70439	1.08279e-10	-1.72446	4.67512e-11	1.35149	0.00349237	1.39372	0.0015793	1.38302	0.00219037	-1.82718	2.42897e-16	-1.77182	1.75883e-12	-1.70549	4.05966e-11	1.28786	0.00570523	1.34359	0.0038108	1.40235	0.00153232
101735906	E3 ubiquitin-protein ligase SH3RF1	sh3rf1	-1.78602	0.000221499	-1.74254	0.000171816	-2.07179	1.58567e-07	1.48793	0.0127873	1.53225	0.0066469	1.30844	0.0418153	-1.92999	2.19212e-05	-1.7349	9.06943e-05	-1.96869	1.40377e-05	1.40097	0.026449	1.55151	0.00443075	1.37321	0.0339069
101735793	uncharacterized LOC101735793	LOC101735793	-1.52917	0.0184575	-1.9024	0.00514367	-1.71002	0.0198687	2.29982	3.44966e-05	1.95244	0.00458929	2.09729	0.00226441	-1.538	0.0127872	-1.8234	0.0109722	-1.86665	0.00661844	2.31743	3.54379e-05	2.00248	0.00375925	2.01115	0.0041375
101735703	multidrug resistance protein homolog 49	mdr49	3.18168	0.000356204	3.20223	0.000250235	3.1317	0.000499634	-2.39068	0.000212968	-2.35257	0.000199929	-2.4527	0.000156266	3.1635	0.000288591	3.28113	0.000180506	2.81959	0.0020245	-2.4667	0.00013273	-2.33015	0.000185469	-3.05071	1.84408e-15
101735683	myophilin	myph	3.05578	0.0040345	2.68933	0.0142007	3.36359	0.000842011	-3.83427	1.97865e-09	-4.37602	8.04782e-19	-3.7073	5.65882e-10	3.37069	0.000589756	3.22508	0.00190193	2.95311	0.00605127	-3.74426	8.71334e-10	-3.7126	3.08445e-09	-4.02993	1.17398e-10
101735657	retinol-binding protein pinta	pinta	2.13261	0.000592728	2.00672	0.0026073	2.06203	0.00151446	-2.03095	3.17557e-08	-2.176	1.04644e-10	-2.11918	4.63187e-09	2.0616	0.000943054	2.10422	0.0010355	2.0971	0.000980786	-2.12943	2.26233e-09	-2.05727	2.46474e-08	-2.08235	1.5579e-08
100736431	ABC transporter	abc	2.38329	0.019555	2.12687	0.0458066	2.36953	0.0211738	-3.21666	4.43821e-08	-3.61979	2.95836e-16	-3.2545	3.3979e-08	2.76517	0.00159977	2.3659	0.0226966	2.53439	0.0102264	-3.09895	1.9878e-11	-3.22266	4.50428e-08	-3.13682	5.46633e-08
100579139	apterous A	apa	2.45264	1.24377e-05	2.38976	7.33976e-05	2.05106	0.00132261	-1.30719	0.0386214	-1.34256	0.039329	-1.8404	0.000466895	2.37947	6.92055e-05	2.33546	0.000267959	2.12531	0.00120073	-1.38823	0.0338672	-1.39354	0.0356583	-1.70367	0.00456291
100500751	Bm8 interacting protein 2d-4	bm8ip2d-4	1.27704	0.0483511	1.45838	0.0185906	1.36033	0.0363051	-1.56546	0.00112758	-1.32608	0.0122421	-1.45172	0.00586132	1.60095	3.68231e-05	1.40232	0.0307952	1.29723	0.0455216	-1.25384	0.000837026	-1.39033	0.00921095	-1.54783	0.00181853
100379485	cuticular protein hypothetical 11	cph11	3.05593	0.00148831	3.22188	0.000361259	2.94455	0.00283593	-2.52623	0.00185014	-2.47047	0.00122858	-2.63544	0.00147675	3.17047	0.000490766	2.39426	0.0204911	3.03931	0.00166544	-2.55632	0.0015401	-3.86136	4.24503e-20	-2.59993	0.00182156
100379461	cuticular protein RR-1 motif 5	cpr5	2.33031	0.0153391	2.48321	0.007952	2.74072	0.00170954	-2.20449	0.00113458	-2.00579	0.00395329	-1.93307	0.00186532	2.21904	0.0157279	2.64255	0.00370969	2.27464	0.0182382	-2.42725	7.16572e-05	-1.93922	0.00329708	-2.32636	0.000389903
100310832	IAP-binding motif 1	ibm1	1.31708	0.013602	1.3434	0.0114868	1.34957	0.00989027	-1.2349	0.00389313	-1.19973	0.00511053	-1.20198	0.00513648	1.39853	0.00255569	1.39374	0.00519065	1.13673	0.0214165	-1.15828	0.00466678	-1.1525	0.00570044	-1.50262	2.93497e-10
100307015	G protein alpha subunit 73B-like protein	gps73bl	3.022	0.0132903	2.9051	0.0158019	2.93462	0.0172869	-2.86521	1.62461e-06	-2.88921	7.7938e-07	-2.93903	8.83403e-07	2.78632	0.0188146	2.71487	0.0287104	2.66256	0.0312596	-3.07262	1.90489e-07	-3.07437	1.67106e-07	-3.19996	1.61148e-08
100135425	ultrabithorax	ubx	2.34955	0.0225842	2.20986	0.0344989	3.0228	0.000689915	-2.25607	0.011026	-2.41848	0.00437658	-1.7616	0.048938	3.19558	5.71573e-05	2.55073	0.0131378	2.62352	0.00906467	-1.78068	0.0282551	-1.96114	0.0382132	-1.96625	0.0439395
100135424	abdominal A	abd-a	3.39139	0.0036233	2.56908	0.0339315	4.07625	0.000229588	-2.62005	0.0234961	-4.00666	1.01281e-06	-2.44934	0.0399653	5.25792	2.8247e-07	3.71808	0.00107546	4.01087	0.000334204	-2.56214	0.009136	-2.46944	0.0357203	-2.50375	0.0409697
100127115	cytochrome P450	cyp	2.51652	0.00694085	1.78776	0.0256696	2.66899	0.00484039	-6.20737	1.8066e-13	-6.70708	6.30416e-17	-6.08398	5.62637e-14	3.0162	1.39292e-06	2.37746	0.0132955	2.7233	0.00358988	-6.18246	2.12525e-15	-6.74445	2.37857e-17	-6.1565	5.30986e-15
693052	general odorant binding protein 2	obp2	-3.57629	0.0054281	-2.84525	5.84506e-67	-2.851	2.21514e-68	5.03377	8.55646e-10	7.86641	4.81285e-36	7.85158	1.56014e-35	-2.85362	7.11038e-72	-2.79177	0	-2.85695	4.36189e-63	7.8928	2.22446e-34	7.52336	9.75259e-40	7.73463	2.53516e-36
693051	general odorant binding protein 1	obp1	-5.15506	8.17785e-12	-3.92415	7.16182e-06	-3.96908	5.63029e-06	2.19775	0.0131793	4.02297	0.000122861	4.12706	0.000112143	-4.00079	1.81531e-06	-4.22827	3.47229e-06	-4.24528	3.48212e-06	4.32179	5.60504e-05	3.3388	0.00301898	3.58248	0.0021711
693050	pheromone binding protein	pbp	-4.332	0.000361199	-2.99651	0	-2.99696	0	7.08806	2.61353e-246	7.1699	3.95842e-240	7.04626	5.52289e-68	-2.99709	0	-2.99697	0	-2.99738	0	7.17072	2.65896e-240	7.15144	2.63602e-242	7.14351	6.83895e-243
693038	p270	p270	1.74901	3.44513e-05	1.7163	3.3819e-05	1.74437	2.28512e-05	-7.13667	7.09683e-27	-7.85625	1.23848e-43	-7.3275	2.2257e-27	1.77892	1.15327e-05	1.73184	3.13698e-05	1.78584	1.99001e-05	-7.23995	8.96948e-31	-7.43115	9.9516e-30	-7.24633	2.76827e-34
692923	anaphase promoting complex subunit 11	apc11	-1.22378	0.00351725	-1.1224	0.00895539	-1.12877	0.00759642	1.40018	0.000419905	1.48511	2.8962e-05	1.48519	3.35966e-05	-1.30192	0.000277944	-1.11783	0.0086607	-1.32061	0.000242392	1.35639	0.000493486	1.49228	1.88622e-05	1.34211	0.000612325
692678	glutathione S-transferase delta 1	gstd1	-3.63113	1.8686e-16	-2.19749	0.0161256	-2.21391	0.0149194	2.43271	0.00530926	3.07478	0.000261977	3.12532	0.000236757	-2.18865	0.00868558	-2.31801	0.0123332	-2.17499	0.0128713	3.25299	7.572e-05	2.94829	0.000726497	3.24816	8.24509e-05
692550	cuticular protein RR-1 motif 46	cpr46	2.14018	0.0301101	2.01317	0.0483452	2.26305	0.0187265	-3.30416	3.54762e-14	-3.46666	3.12228e-20	-3.18798	1.14573e-13	2.31565	0.0100857	2.06667	0.0427235	2.32554	0.0128713	-3.18575	1.78481e-14	-3.40249	6.41659e-17	-3.1665	3.4802e-15
692470	olfactory receptor 3	or3	-4.40276	3.17986e-16	-2.41556	0.0304609	-2.44883	0.0278561	2.37609	0.0303429	3.39743	0.00145548	3.48798	0.0014113	-2.35875	0.0213398	-2.31494	0.0324389	-2.36728	0.0304228	3.94058	0.000235965	3.84478	0.000170559	3.79394	0.000493837
692437	cuticular protein glycine-rich 4	cpg4	3.47015	0.00165551	3.72494	0.000492655	3.54222	0.00132261	-2.314	0.00316768	-2.1378	0.00478271	-2.27913	0.00439787	4.12493	0.000157442	3.3519	0.0025791	3.21966	0.00373503	-2.14451	0.00297067	-2.38701	0.00194938	-2.6955	5.6948e-05

## Sheet: Table S6
Supplementary Table 6. Differentially expressed miRNAs at each comparison group.
microRNA	BM0hpd vs. YBM
	log2FC	FDR	Regulated
bmo-miR-2776	7.23839	1.03659e-27	Up
bmo-miR-2733a-3p	3.80316	0.000261331	Up
bmo-miR-2733d	3.64909	0.000651867	Up
bmo-miR-6497-3p	3.53814	0.000270239	Up
bmo-miR-3000	3.32258	0.000523344	Up
bmo-miR-307-3p	3.29931	2.8009e-05	Up
bmo-miR-3204b	3.11733	1.52701e-06	Up
bmo-miR-3399	3.02146	0.00302687	Up
bmo-miR-2733i-3p	2.71381	0.0032289	Up
bmo-miR-3405	2.70124	0.00970184	Up
bmo-miR-2833	2.69565	3.03345e-06	Up
bmo-miR-3204a-5p	2.68199	3.15427e-08	Up
bmo-miR-2733a-5p	2.60771	0.00780665	Up
bmo-miR-6498-5p	2.54027	0.00471303	Up
bmo-miR-2999	2.52792	0.019669	Up
bmo-miR-6497-5p	2.33203	0.0122593	Up
bmo-miR-2761-3p	2.24478	0.0172476	Up
bmo-miR-306a-3p	2.24408	1.94213e-05	Up
bmo-miR-3330	2.17088	0.0497148	Up
bmo-miR-33-3p	2.16149	7.54772e-09	Up
bmo-miR-2772b	2.13258	0.000671905	Up
bmo-miR-2733e	2.13233	0.0174572	Up
bmo-miR-2761-5p	2.1096	0.0255137	Up
bmo-miR-2738	2.10937	0.0086255	Up
bmo-miR-2766-5p	2.10534	0.000208785	Up
bmo-miR-1175-3p	2.06626	0.029949	Up
bmo-miR-2772a	2.05388	0.0110159	Up
bmo-miR-31-3p	2.05157	0.0313358	Up
bmo-miR-307-5p	2.00531	0.00437973	Up
bmo-miR-2a-1-5p	1.97359	2.90153e-07	Up
bmo-miR-989a	1.91124	0.021395	Up
bmo-miR-283-3p	1.891	0.0116905	Up
bmo-miR341-3p	1.83426	0.0230143	Up
bmo-miR-190-3p	1.78261	0.00135013	Up
bmo-miR574-5p	1.74567	0.0232823	Up
bmo-miR-13a-5p	1.67368	0.000102882	Up
bmo-miR-965-3p	1.50733	0.00015816	Up
bmo-miR-2777-3p	1.49272	0.00976659	Up
bmo-miR-275-5p	1.49073	0.0135784	Up
bmo-miR-184-5p	1.4383	0.00148715	Up
bmo-miR-279d-3p	1.40341	0.00331384	Up
bmo-miR-2b-5p	1.4007	0.000360057	Up
bmo-miR-2843-5p	1.39798	0.0196549	Up
bmo-miR-316-3p	1.35435	0.0039423	Up
bmo-miR-3323	1.26731	0.00384478	Up
bmo-miR-2754	1.15843	0.0412997	Up
bmo-miR-3334	1.12455	0.00901458	Up
bmo-bantam-5p	1.1004	0.0152393	Up
bmo-miR-965-5p	1.03196	0.00121844	Up
bmo-miR-133	-1.0504	4.58186e-05	Down
bmo-miR-2819	-1.08635	0.0196893	Down
bmo-miR-2757-5p	-1.09714	0.00039964	Down
bmo-miR-2764	-1.13272	0.00945175	Down
bmo-miR-3343	-1.24544	0.0048196	Down
bmo-miR-927-5p	-1.26537	0.0140554	Down
bmo-miR-3351	-1.48714	0.00456323	Down
bmo-miR-2824	-1.6027	0.0342799	Down
bmo-miR-2856-3p	-1.74965	0.0388644	Down
bmo-miR-3337	-1.75427	0.0130041	Down
bmo-miR-2775b	-1.82534	1.76057e-05	Down
bmo-miR-3403	-1.86563	0.0156116	Down
bmo-miR-7-3p	-1.97021	4.88383e-07	Down
bmo-miR-2786	-2.30334	0.0118872	Down
bmo-miR-3306	-2.57022	0.00599723	Down
bmo-miR-7-5p	-3.36202	7.88129e-12	Down
microRNA	BM2hpd vs. YBM
	log2FC	FDR	Regulated
bmo-miR-989a	2.14611	0.00445151	Up
bmo-miR-965-3p	1.58254	2.12884e-06	Up
bmo-miR-6498-5p	2.29231	0.0129261	Up
bmo-miR-6497-5p	2.22159	0.0179072	Up
bmo-miR-6497-3p	3.53891	0.000261569	Up
bmo-miR-3387-5p	2.31188	0.042146	Up
bmo-miR-33-3p	1.9676	3.28856e-08	Up
bmo-miR-3338-3p	1.43756	0.0160678	Up
bmo-miR-3327-3p	1.33553	0.0480795	Up
bmo-miR-3323	1.19083	0.00478858	Up
bmo-miR-3318	1.77396	0.0165795	Up
bmo-miR-3204b	2.982	1.18898e-05	Up
bmo-miR-3204a-5p	2.63237	1.89579e-07	Up
bmo-miR-316-3p	1.40751	0.00122164	Up
bmo-miR-31-3p	2.16153	0.0192321	Up
bmo-miR-307-5p	2.08917	0.00230236	Up
bmo-miR-307-3p	3.3788	1.07605e-05	Up
bmo-miR-306a-3p	2.25798	1.37044e-05	Up
bmo-miR-3000	2.83378	0.00441065	Up
bmo-miR-2b-5p	1.51193	0.000125849	Up
bmo-miR-2a-1-5p	1.93626	3.74629e-07	Up
bmo-miR-2999	2.675	0.013232	Up
bmo-miR-2843-5p	1.06782	0.0428333	Up
bmo-miR-283-3p	1.91756	0.00955399	Up
bmo-miR-2833	2.58207	2.6367e-05	Up
bmo-miR-282-3p	1.53763	0.0186133	Up
bmo-miR-2805	3.01037	0.00865463	Up
bmo-miR-279d-3p	1.49499	0.000436438	Up
bmo-miR-2777-3p	1.61168	0.0040303	Up
bmo-miR-2776	7.37016	1.61275e-31	Up
bmo-miR-2772b	2.02122	0.00177808	Up
bmo-miR-2772a	1.98337	0.0160328	Up
bmo-miR-2768-3p	1.30829	0.00915117	Up
bmo-miR-2766-5p	2.19589	3.92783e-05	Up
bmo-miR-2761-5p	2.04105	0.03234	Up
bmo-miR-2761-3p	2.27141	0.0155517	Up
bmo-miR-275-5p	1.65216	0.00138942	Up
bmo-miR-2738	2.29088	0.00198091	Up
bmo-miR-2733i-3p	2.82823	0.00202908	Up
bmo-miR-2733f	1.93322	0.0155931	Up
bmo-miR-2733e	2.61254	0.00208126	Up
bmo-miR-2733d	3.43793	0.00131987	Up
bmo-miR-2733a-5p	3.07713	0.00105357	Up
bmo-miR-2733a-3p	3.97369	0.000136944	Up
bmo-miR-190-3p	1.77894	0.00132699	Up
bmo-miR-184-5p	1.47892	0.0010319	Up
bmo-miR-13a-5p	1.49052	0.00111474	Up
bmo-bantam-5p	1.03605	0.0218703	Up
bmo-miR-927-5p	-1.65516	4.11349e-08	Down
bmo-miR-7-5p	-3.04923	4.49907e-08	Down
bmo-miR-745-5p	-1.57212	0.00615956	Down
bmo-miR-7-3p	-1.65735	0.00211756	Down
bmo-miR-3351	-1.9101	7.21618e-06	Down
bmo-miR-3343	-1.40279	0.000215026	Down
bmo-miR-3337	-1.52153	0.0350683	Down
bmo-miR-3333	-1.64425	0.00477987	Down
bmo-miR-317-5p	-1.21375	0.0264438	Down
bmo-miR-2856-3p	-1.6959	0.0410391	Down
bmo-miR-2824	-1.85379	0.0154312	Down
bmo-miR-2819	-1.0342	0.0240144	Down
bmo-miR-2814	-2.00412	0.0352983	Down
bmo-miR-2786	-2.66127	0.00742681	Down
bmo-miR-277-5p	-1.07863	0.0207709	Down
bmo-miR-2775b	-1.87553	2.94149e-05	Down
bmo-miR-2764	-1.08834	0.00732575	Down
bmo-miR-2757-5p	-1.22966	3.71166e-07	Down
bmo-miR-133	-1.13836	3.59944e-11	Down
bmo-let-7-5p	-1.09605	0.00699078	Down
microRNA	BM4hpd vs. YBM
	log2FC	FDR	Regulated
bmo-bantam-5p	1.04466	0.0226493	Up
bmo-miR-13a-5p	1.49541	0.00115944	Up
bmo-miR-184-5p	1.5057	0.000972743	Up
bmo-miR-190-3p	1.84054	0.00115826	Up
bmo-miR-2733a-3p	3.88206	0.000847752	Up
bmo-miR-2733a-5p	2.95461	0.00447627	Up
bmo-miR-2733d	3.5894	0.00273978	Up
bmo-miR-2733e	2.2146	0.0180571	Up
bmo-miR-2733i-3p	2.7038	0.00623915	Up
bmo-miR-2738	2.0669	0.0153206	Up
bmo-miR-275-5p	1.41524	0.0209589	Up
bmo-miR-2762	2.78998	0.0357571	Up
bmo-miR-2766-5p	1.93591	0.000212532	Up
bmo-miR-2772a	1.87161	0.0346131	Up
bmo-miR-2772b	2.14611	0.00104847	Up
bmo-miR-2776	7.34943	2.71149e-21	Up
bmo-miR-2777-3p	1.50792	0.0103605	Up
bmo-miR-279d-3p	1.26449	0.00578343	Up
bmo-miR-2833	2.45366	0.000127917	Up
bmo-miR-283-3p	1.6838	0.0282718	Up
bmo-miR-2843-5p	1.50749	0.0062068	Up
bmo-miR-2a-1-5p	1.94874	4.43537e-07	Up
bmo-miR-2b-5p	1.4459	0.000377697	Up
bmo-miR-3000	2.86719	0.00748765	Up
bmo-miR-306a-3p	2.04798	1.09479e-06	Up
bmo-miR-307-3p	2.84444	0.000134319	Up
bmo-miR-307-5p	1.749	0.00429471	Up
bmo-miR-316-3p	1.2637	0.00940382	Up
bmo-miR-3204a-5p	2.33676	1.21094e-13	Up
bmo-miR-3204b	2.74435	1.13584e-05	Up
bmo-miR-3318	1.84541	0.0184687	Up
bmo-miR-3323	1.42376	2.17772e-05	Up
bmo-miR-3334	1.20607	0.00253814	Up
bmo-miR-33-3p	2.00209	1.05347e-07	Up
bmo-miR-3399	3.38938	0.00176199	Up
bmo-miR-3405	2.03514	0.0479196	Up
bmo-miR-6497-3p	3.60246	0.000637379	Up
bmo-miR-6497-5p	2.57428	0.00764184	Up
bmo-miR-6498-5p	2.46236	0.011359	Up
bmo-miR-965-3p	1.42491	0.000509664	Up
bmo-miR-989a	2.04712	0.0160303	Up
bmo-miR-2757-5p	-1.11878	0.000348075	Down
bmo-miR-2764	-1.1685	0.00844467	Down
bmo-miR-2775b	-1.89206	3.27953e-05	Down
bmo-miR-2779	-1.37424	0.0198123	Down
bmo-miR-2786	-2.41065	0.0212089	Down
bmo-miR-2824	-1.61506	0.026538	Down
bmo-miR-2846	-2.77259	0.0303798	Down
bmo-miR-3337	-1.46077	0.0190629	Down
bmo-miR-3343	-1.13061	0.000126054	Down
bmo-miR-3351	-1.52718	0.00430336	Down
bmo-miR-7-3p	-1.5591	0.00267724	Down
bmo-miR-7-5p	-3.00161	7.55194e-09	Down
bmo-miR-927-5p	-1.20514	0.0154345	Down
microRNA	BM6hpd vs. YBM
	log2FC	FDR	Regulated
bmo-miR-13a-5p	1.60633	0.000511054	Up
bmo-miR-184-5p	1.35643	0.00138036	Up
bmo-miR-190-3p	1.55867	0.000104088	Up
bmo-miR-2733a-3p	3.21538	0.00194467	Up
bmo-miR-2733a-5p	2.96703	0.0017989	Up
bmo-miR-2733d	2.86258	0.00712891	Up
bmo-miR-2733e	2.51234	0.00380628	Up
bmo-miR-2733f	1.87096	0.0231829	Up
bmo-miR-2733i-3p	2.88083	0.00168725	Up
bmo-miR-2738	1.88212	0.0219945	Up
bmo-miR-2754	1.14411	0.0433747	Up
bmo-miR-275-5p	1.31868	0.0194875	Up
bmo-miR-2766-5p	1.94589	0.000385209	Up
bmo-miR-2772a	2.06435	0.0101027	Up
bmo-miR-2772b	2.14664	0.000533831	Up
bmo-miR-2776	8.53779	9.11527e-203	Up
bmo-miR-2777-3p	1.50608	0.00867466	Up
bmo-miR-279d-3p	1.15245	0.00168239	Up
bmo-miR-282-3p	1.51305	0.0246312	Up
bmo-miR-2833	2.3674	0.000108845	Up
bmo-miR-283-3p	1.74332	0.0207432	Up
bmo-miR-2843-5p	1.28848	0.0363628	Up
bmo-miR-2999	2.18895	0.0438885	Up
bmo-miR-2a-1-5p	1.82177	3.06417e-10	Up
bmo-miR-2b-5p	1.35386	0.00020612	Up
bmo-miR-3000	3.02542	0.00206196	Up
bmo-miR-306a-3p	2.17839	3.08286e-05	Up
bmo-miR-307-3p	3.31576	2.1962e-05	Up
bmo-miR-307-5p	1.77749	0.00705841	Up
bmo-miR-316-3p	1.22774	0.00980143	Up
bmo-miR-3204a-5p	2.67588	3.92439e-08	Up
bmo-miR-3204b	3.02257	7.22086e-06	Up
bmo-miR-3318	1.57563	0.044187	Up
bmo-miR-3323	1.12342	0.0030557	Up
bmo-miR-3327-3p	1.38224	0.0357262	Up
bmo-miR-3334	1.09547	0.011355	Up
bmo-miR-3338-3p	1.42003	0.0197224	Up
bmo-miR-33-3p	2.03583	3.10845e-07	Up
bmo-miR-3405	3.17611	0.00174516	Up
bmo-miR-6497-3p	2.74485	0.00648219	Up
bmo-miR-6497-5p	2.44586	0.00743242	Up
bmo-miR-6498-5p	2.39378	0.00877607	Up
bmo-miR-965-3p	1.42302	0.000487023	Up
bmo-miR-2757-5p	-1.01831	6.63668e-06	Down
bmo-miR-2764	-1.26647	0.00218558	Down
bmo-miR-2775b	-1.85592	3.28023e-05	Down
bmo-miR-2778b-5p	-2.27472	0.0460546	Down
bmo-miR-2786	-2.32683	0.0212694	Down
bmo-miR-2819	-1.09113	0.018808	Down
bmo-miR-2824	-1.71456	0.0269317	Down
bmo-miR-2856-3p	-1.50106	0.0362775	Down
bmo-miR-3337	-1.98468	0.00168041	Down
bmo-miR-3343	-1.20501	0.00608941	Down
bmo-miR-3351	-1.60111	0.00323142	Down
bmo-miR-3381-5p	-2.51101	0.033558	Down
bmo-miR-3403	-1.65578	0.0423035	Down
bmo-miR-7-3p	-1.5957	0.00315338	Down
bmo-miR-7-5p	-2.97193	3.92146e-08	Down
bmo-miR-927-5p	-1.15049	0.00785904	Down
microRNA	BM12hpd vs. YBM
	log2FC	FDR	Regulated
bmo-miR-965-5p	1.11227	0.000165319	Up
bmo-miR-965-3p	1.3012	6.36295e-05	Up
bmo-miR-6498-5p	2.55721	0.0063382	Up
bmo-miR-6497-5p	2.24732	0.0210986	Up
bmo-miR-6497-3p	2.53551	0.0121602	Up
bmo-miR-3405	3.05403	0.00489156	Up
bmo-miR-3399	2.27615	0.0362084	Up
bmo-miR-3387-5p	2.92517	0.0190285	Up
bmo-miR-33-3p	2.18777	1.57196e-09	Up
bmo-miR-3338-3p	1.39718	0.0285018	Up
bmo-miR-3334	1.17349	0.00492829	Up
bmo-miR-3327-3p	1.39771	0.0369879	Up
bmo-miR-3323	1.38073	0.000422603	Up
bmo-miR-3204b	2.91429	3.27042e-05	Up
bmo-miR-3204a-5p	2.54439	1.28892e-06	Up
bmo-miR-316-3p	1.28928	0.00813921	Up
bmo-miR-307-5p	2.21486	0.000923438	Up
bmo-miR-307-3p	2.92431	0.000339693	Up
bmo-miR-306a-3p	2.28113	1.51015e-05	Up
bmo-miR-3000	2.88389	0.0056715	Up
bmo-miR-2b-5p	1.59596	1.77316e-06	Up
bmo-miR-2a-1-5p	2.0716	1.83433e-09	Up
bmo-miR-2843-5p	1.38139	0.0249975	Up
bmo-miR-283-3p	1.83834	0.0179223	Up
bmo-miR-2833	2.40596	0.000115021	Up
bmo-miR-2805	2.45969	0.0434776	Up
bmo-miR-279d-3p	1.41459	0.00328754	Up
bmo-miR-2777-3p	1.43505	0.0114767	Up
bmo-miR-2776	5.44312	1.49763e-09	Up
bmo-miR-2772b	1.74186	0.000743094	Up
bmo-miR-2766-5p	2.12272	0.000222607	Up
bmo-miR-2761-3p	2.05021	0.0436883	Up
bmo-miR-275-5p	1.42919	0.0195205	Up
bmo-miR-2754	1.20445	0.0303582	Up
bmo-miR-2738	2.03527	0.0154366	Up
bmo-miR-2733i-3p	2.62343	0.0058933	Up
bmo-miR-2733e	1.94112	0.0168471	Up
bmo-miR-2733d	2.64801	0.0131576	Up
bmo-miR-2733a-5p	2.09865	0.0237455	Up
bmo-miR-2733a-3p	3.11946	0.00339464	Up
bmo-miR-190-3p	1.95623	0.00021334	Up
bmo-miR-184-5p	1.6785	2.43745e-12	Up
bmo-miR-13a-5p	1.64923	0.000278383	Up
bmo-miR-1175-3p	2.01464	0.0456006	Up
bmo-bantam-5p	1.21597	0.001331	Up
bmo-miR-927-5p	-1.25634	0.0153315	Down
bmo-miR-7-5p	-3.02234	5.58817e-08	Down
bmo-miR-7-3p	-1.52433	0.00144169	Down
bmo-miR-3351	-1.66338	0.00224016	Down
bmo-miR-3343	-1.24734	0.00504	Down
bmo-miR-3337	-1.49811	0.0372578	Down
bmo-miR-3248	-1.4521	0.0461179	Down
bmo-miR-2856-3p	-1.69329	0.0477431	Down
bmo-miR-2824	-1.6198	0.0334434	Down
bmo-miR-2819	-1.22391	0.00366504	Down
bmo-miR-2792-5p	-1.23584	0.0330999	Down
bmo-miR-2786	-2.80161	0.00657569	Down
bmo-miR-2775b	-1.82985	9.47474e-06	Down
bmo-miR-2769	-1.04059	0.0100334	Down
bmo-miR-2764	-1.10744	0.00878321	Down
bmo-miR-2757-5p	-1.12494	0.000282121	Down
microRNA	BM18hpd vs. YBM
	log2FC	FDR	Regulated
bmo-bantam-5p	1.16119	0.00776679	Up
bmo-miR-1175-3p	2.33999	0.0146649	Up
bmo-miR-13a-5p	1.6767	0.00015748	Up
bmo-miR-184-5p	1.47499	0.0012778	Up
bmo-miR-190-3p	1.99661	6.87492e-05	Up
bmo-miR-2733a-3p	3.60345	0.00136697	Up
bmo-miR-2733a-5p	3.11357	0.00183092	Up
bmo-miR-2733d	4.05804	0.000729123	Up
bmo-miR-2733e	2.79291	0.00129413	Up
bmo-miR-2733f	1.99048	0.0223548	Up
bmo-miR-2733i-3p	3.25382	0.00155606	Up
bmo-miR-2738	1.40665	0.0161724	Up
bmo-miR-275-5p	1.6878	0.00160377	Up
bmo-miR-2761-5p	2.15032	0.0320261	Up
bmo-miR-2766-5p	2.32329	1.97993e-07	Up
bmo-miR-2772a	1.96138	0.0240911	Up
bmo-miR-2772b	1.93593	0.00325535	Up
bmo-miR-2776	8.48198	1.03277e-122	Up
bmo-miR-2777-3p	1.61442	0.00603278	Up
bmo-miR-279d-3p	1.43629	0.00248365	Up
bmo-miR-282-3p	1.46219	0.0458723	Up
bmo-miR-2833	2.60629	4.86857e-05	Up
bmo-miR-283-3p	2.11174	0.00709728	Up
bmo-miR-2843-5p	1.10976	0.0497468	Up
bmo-miR-2a-1-5p	2.10045	2.17095e-11	Up
bmo-miR-2b-5p	1.58977	4.03139e-06	Up
bmo-miR-3000	2.13912	0.0108447	Up
bmo-miR-306a-3p	2.30425	1.28804e-05	Up
bmo-miR-307-3p	3.04972	0.00024939	Up
bmo-miR-307-5p	2.03416	0.00514605	Up
bmo-miR-316-3p	1.43529	0.000734882	Up
bmo-miR-3204a-5p	2.54413	1.21543e-06	Up
bmo-miR-3204b	2.79011	3.4451e-05	Up
bmo-miR-3323	1.24087	0.00480455	Up
bmo-miR-3334	1.16446	0.00612751	Up
bmo-miR-3338-3p	1.37789	0.0329626	Up
bmo-miR-33-3p	2.07383	3.02907e-07	Up
bmo-miR-3399	3.10838	0.00400495	Up
bmo-miR-3405	3.09597	0.00477558	Up
bmo-miR-6497-3p	2.61058	0.00992643	Up
bmo-miR-6497-5p	1.40636	0.0302714	Up
bmo-miR-6498-5p	1.57174	0.0104663	Up
bmo-miR-965-3p	1.44792	0.000481048	Up
bmo-miR-965-5p	1.14754	5.19562e-06	Up
bmo-miR-989a	2.04185	0.0143125	Up
bmo-let-7-5p	-1.22016	0.000215196	Down
bmo-miR-124	-1.94761	0.00717602	Down
bmo-miR-133	-1.00157	0.000219608	Down
bmo-miR-2757-5p	-1.06344	0.000371705	Down
bmo-miR-2764	-1.41727	8.36515e-06	Down
bmo-miR-2775b	-2.22611	2.85966e-17	Down
bmo-miR-2786	-2.82769	0.00791745	Down
bmo-miR-2819	-1.06279	0.023733	Down
bmo-miR-2824	-1.60158	0.0274029	Down
bmo-miR-2856-3p	-1.78362	0.0465252	Down
bmo-miR-3337	-1.68309	0.0225619	Down
bmo-miR-3343	-1.33202	0.00178964	Down
bmo-miR-3351	-1.58361	0.00473521	Down
bmo-miR-7-3p	-1.54597	0.00254625	Down
bmo-miR-7-5p	-3.33828	1.63105e-11	Down
bmo-miR-927-5p	-1.28473	0.0133657	Down
microRNA	BM0hpd vs. OBM
	log2FC	FDR	Regulated
bmo-miR-970-3p	1.08707	0.00144434	Up
bmo-miR-6498-5p	2.54647	0.00422601	Up
bmo-miR-6498-3p	2.22891	7.26154e-05	Up
bmo-miR-6497-5p	2.99538	0.000833183	Up
bmo-miR-6497-3p	3.89333	4.08975e-05	Up
bmo-miR-34-5p	1.22506	4.18449e-05	Up
bmo-miR-34-3p	1.63956	0.011029	Up
bmo-miR-3420	1.68443	0.0204008	Up
bmo-miR-3399	3.15	0.00169685	Up
bmo-miR-3386-5p	1.78862	0.00141855	Up
bmo-miR-3382-5p	1.3439	4.88293e-05	Up
bmo-miR-3378-5p	1.01641	0.013689	Up
bmo-miR-3377-5p	2.14859	0.00312515	Up
bmo-miR-3372-3p	1.47539	0.014341	Up
bmo-miR-3351	1.36119	0.0361028	Up
bmo-miR-3337	1.6738	0.0299329	Up
bmo-miR-3248	2.17458	0.012017	Up
bmo-miR-3000	2.67907	0.00544553	Up
bmo-miR-2786	2.27042	0.0393637	Up
bmo-miR-2774a	1.25988	0.00726589	Up
bmo-miR-277-3p	1.63473	1.10789e-06	Up
bmo-miR-2770-5p	2.59841	6.64934e-07	Up
bmo-miR-276-3p	1.1767	0.00190298	Up
bmo-miR-2738	1.83045	0.0242149	Up
bmo-miR-1b-5p	1.96976	0.000836591	Up
bmo-miR-1a-3p	1.29458	0.000936695	Up
bmo-miR-124	1.90728	0.0316556	Up
bmo-miR-iab-4-5p	-2.30212	0.0453132	Down
bmo-miR-9d	-6.28709	1.855e-08	Down
bmo-miR-92a	-1.02722	0.0404664	Down
bmo-miR-8-5p	-1.82357	5.74302e-06	Down
bmo-miR-79-5p	-1.13341	0.000571597	Down
bmo-miR-750-5p	-5.12473	1.00229e-21	Down
bmo-miR-750-3p	-3.4046	1.30391e-31	Down
bmo-miR-71-3p	-2.08533	1.09192e-06	Down
bmo-miR-3385-3p	-1.10691	0.0480121	Down
bmo-miR-3347b	-2.51244	0.0134175	Down
bmo-miR-3338-3p	-1.32898	0.0304168	Down
bmo-miR-3327-3p	-1.59261	0.00415706	Down
bmo-miR-3275	-4.52212	3.41317e-13	Down
bmo-miR-3274	-4.94533	1.95567e-16	Down
bmo-miR-3229	-4.11645	3.96514e-05	Down
bmo-miR-3203-3p	-1.10942	0.00018796	Down
bmo-miR-305-3p	-1.41249	1.45468e-05	Down
bmo-miR-2a-2-5p	-1.30793	0.000311516	Down
bmo-miR-2851	-2.49713	0.0246474	Down
bmo-miR-2835	-1.57001	0.0215057	Down
bmo-miR-281-5p	-4.12692	2.43059e-10	Down
bmo-miR-2807a	-1.15057	0.00735204	Down
bmo-miR-279d-5p	-1.42507	0.00477583	Down
bmo-miR-2795	-1.23853	0.00344563	Down
bmo-miR-2784	-2.19326	0.00168701	Down
bmo-miR-2778b-5p	-2.32087	0.028218	Down
bmo-miR-2776	-1.76745	0.0134947	Down
bmo-miR-2761-5p	-2.69459	3.76845e-05	Down
bmo-miR-2756-3p	-1.78774	7.46779e-05	Down
bmo-miR-252-3p	-1.21403	0.00605047	Down
bmo-miR-1175-3p	-2.17847	0.00650013	Down
microRNA	BM2hpd vs. OBM
	log2FC	FDR	Regulated
bmo-miR-993b-5p	1.19569	0.0441578	Up
bmo-miR-970-3p	1.13917	0.000282886	Up
bmo-miR-7-5p	2.5109	0.00499258	Up
bmo-miR-6498-5p	2.22458	0.0126742	Up
bmo-miR-6498-3p	1.65306	0.000390158	Up
bmo-miR-6497-5p	2.77596	0.00169374	Up
bmo-miR-6497-3p	3.76268	4.58712e-05	Up
bmo-miR-34-5p	1.2476	9.13999e-06	Up
bmo-miR-34-3p	1.60727	0.0115163	Up
bmo-miR-3386-5p	1.64812	0.00224713	Up
bmo-miR-3382-5p	1.27355	0.000145833	Up
bmo-miR-3377-5p	1.90357	0.00980472	Up
bmo-miR-3372-3p	1.17837	0.0239042	Up
bmo-miR-3337	1.83849	0.0128932	Up
bmo-miR-3248	1.96315	0.0208028	Up
bmo-miR-3244	1.85864	0.0352432	Up
bmo-miR-307-3p	1.67076	0.0457009	Up
bmo-miR-3000	2.17952	0.0247446	Up
bmo-miR-2808b	2.71969	0.0103705	Up
bmo-miR-2774a	1.32492	0.00111348	Up
bmo-miR-277-3p	1.43896	0.000260188	Up
bmo-miR-2770-5p	2.32852	7.18327e-08	Up
bmo-miR-2764	1.02452	0.026818	Up
bmo-miR-276-3p	1.10507	0.00822792	Up
bmo-miR-2738	1.98343	0.00762225	Up
bmo-miR-1b-5p	1.4879	0.000379612	Up
bmo-miR-1a-3p	1.18492	0.00801531	Up
bmo-miR-124	1.81182	0.04014	Up
bmo-miR-1000	1.38976	0.0267453	Up
bmo-miR-iab-4-5p	-2.19971	0.0452675	Down
bmo-miR-9d	-6.15687	7.00895e-09	Down
bmo-miR-8-5p	-2.09886	1.64461e-11	Down
bmo-miR-79-5p	-1.09787	0.00139674	Down
bmo-miR-750-5p	-5.03174	1.7249e-36	Down
bmo-miR-750-3p	-3.51158	8.40873e-31	Down
bmo-miR-71-3p	-2.20643	2.10257e-08	Down
bmo-miR-3385-3p	-1.10151	0.0463784	Down
bmo-miR-3338-3p	-1.15856	0.0446706	Down
bmo-miR-3327-3p	-1.38399	0.0157711	Down
bmo-miR-3275	-4.21586	1.62083e-15	Down
bmo-miR-3274	-5.05961	3.30216e-19	Down
bmo-miR-3229	-3.96713	4.52335e-05	Down
bmo-miR-3203-3p	-1.0808	0.000114136	Down
bmo-miR-305-3p	-1.2617	1.15787e-05	Down
bmo-miR-2a-2-5p	-1.17908	0.00342515	Down
bmo-miR-2851	-2.20253	0.0386047	Down
bmo-miR-2835	-1.74129	0.00968107	Down
bmo-miR-281-5p	-4.10339	2.86393e-11	Down
bmo-miR-2807a	-1.27282	0.00614578	Down
bmo-miR-279d-5p	-1.15697	0.00960861	Down
bmo-miR-2795	-1.25643	0.00312417	Down
bmo-miR-2784	-2.15251	0.00157013	Down
bmo-miR-2778b-5p	-2.14826	0.0271281	Down
bmo-miR-2776	-1.79266	0.00846239	Down
bmo-miR-2761-5p	-2.69078	6.11839e-05	Down
bmo-miR-2756-3p	-1.60384	0.0014432	Down
bmo-miR-252-3p	-1.18683	0.00614442	Down
bmo-miR-13a-5p	-1.04618	0.0206191	Down
bmo-miR-1175-3p	-2.39749	0.00311385	Down
microRNA	BM4hpd vs. OBM
	log2FC	FDR	Regulated
bmo-miR-993b-5p	1.244	0.0343617	Up
bmo-miR-970-3p	1.06304	0.00172429	Up
bmo-miR-7-5p	2.85465	0.00183652	Up
bmo-miR-6498-5p	2.43801	0.0103163	Up
bmo-miR-6498-3p	2.01238	0.00193888	Up
bmo-miR-6497-5p	3.27811	0.0003198	Up
bmo-miR-6497-3p	3.91213	0.000116432	Up
bmo-miR-34-5p	1.07578	3.76517e-06	Up
bmo-miR-34-3p	1.52142	0.0120581	Up
bmo-miR-3420	1.6812	0.0254291	Up
bmo-miR-3404	1.5911	0.0255356	Up
bmo-miR-3403	2.1571	0.0165158	Up
bmo-miR-3399	3.50073	0.000852013	Up
bmo-miR-3386-5p	1.83367	0.00103687	Up
bmo-miR-3382-5p	1.4087	8.41692e-07	Up
bmo-miR-3378-5p	1.17404	3.34602e-06	Up
bmo-miR-3377-5p	2.11417	0.00556782	Up
bmo-miR-3375-5p	2.18666	0.0181768	Up
bmo-miR-3372-3p	1.63282	0.00130941	Up
bmo-miR-3351	1.36416	0.0413881	Up
bmo-miR-3337	2.14144	0.000724168	Up
bmo-miR-3324	1.65859	0.00340557	Up
bmo-miR-3248	2.23211	0.0145329	Up
bmo-miR-3244	1.97275	0.0406231	Up
bmo-miR-3000	2.19649	0.0383497	Up
bmo-miR-2774a	1.06874	0.0194197	Up
bmo-miR-277-3p	1.4723	0.000222426	Up
bmo-miR-2770-5p	2.7021	3.69376e-08	Up
bmo-miR-2738	1.76572	0.0379895	Up
bmo-miR-1b-5p	1.97314	0.00114047	Up
bmo-miR-1a-3p	1.1016	0.0114468	Up
bmo-miR-iab-4-5p	-3.48131	0.00508169	Down
bmo-miR-9d	-6.91422	6.63956e-09	Down
bmo-miR-8-5p	-1.95973	1.11274e-06	Down
bmo-miR-79-5p	-1.00413	0.00304946	Down
bmo-miR-750-5p	-5.36266	3.68141e-30	Down
bmo-miR-750-3p	-3.5898	8.66778e-40	Down
bmo-miR-71-3p	-2.07874	8.01301e-07	Down
bmo-miR-3385-3p	-1.11096	0.0338409	Down
bmo-miR-3338-3p	-1.85915	3.31701e-08	Down
bmo-miR-3327-3p	-1.78858	9.18175e-05	Down
bmo-miR-3326	-2.12858	0.00997351	Down
bmo-miR-3275	-4.80497	1.6062e-18	Down
bmo-miR-3274	-4.90251	4.51375e-21	Down
bmo-miR-3229	-4.16423	5.30611e-05	Down
bmo-miR-3203-3p	-1.23286	3.87043e-07	Down
bmo-miR-316-3p	-1.13593	0.0109611	Down
bmo-miR-305-3p	-1.39627	2.26033e-05	Down
bmo-miR-2a-2-5p	-1.22475	0.0021397	Down
bmo-miR-2835	-1.67411	0.013361	Down
bmo-miR-282-3p	-1.67947	0.00565994	Down
bmo-miR-281-5p	-4.68346	2.6922e-12	Down
bmo-miR-281-3p	-2.67469	0.0387977	Down
bmo-miR-2807a	-1.22245	0.00603411	Down
bmo-miR-279d-5p	-1.43648	0.00449839	Down
bmo-miR-2795	-1.35037	0.00105173	Down
bmo-miR-2784	-2.08615	0.00180396	Down
bmo-miR-2778b-5p	-2.59769	0.0339978	Down
bmo-miR-2776	-1.73215	0.0313451	Down
bmo-miR-2761-5p	-3.52617	3.87669e-13	Down
bmo-miR-2756-3p	-1.52185	0.00119586	Down
bmo-miR-2733c	-1.8804	0.0264401	Down
bmo-miR-252-3p	-1.17551	0.0047339	Down
bmo-miR-13a-5p	-1.07125	0.0162762	Down
bmo-miR-1175-3p	-2.93741	4.40935e-05	Down
microRNA	BM6hpd vs. OBM
	log2FC	FDR	Regulated
bmo-miR-993b-5p	1.29074	0.0147351	Up
bmo-miR-970-3p	1.02395	0.00208942	Up
bmo-miR-927-3p	1.18266	0.0108828	Up
bmo-miR-7-5p	2.72992	0.00273161	Up
bmo-miR-6498-5p	2.45616	0.00760299	Up
bmo-miR-6498-3p	2.13278	0.000611287	Up
bmo-miR-6497-5p	3.20269	0.000317132	Up
bmo-miR-6497-3p	3.17634	0.00164476	Up
bmo-miR-34-5p	1.13762	0.000123274	Up
bmo-miR-34-3p	1.49861	0.0132324	Up
bmo-miR-3405	2.0434	0.0499916	Up
bmo-miR-3399	2.2196	0.0331617	Up
bmo-miR-3386-5p	1.5976	0.00159598	Up
bmo-miR-3382-5p	1.30792	0.000115747	Up
bmo-miR-3378-5p	1.07136	0.00704879	Up
bmo-miR-3377-5p	1.79533	0.010137	Up
bmo-miR-3375-5p	2.00132	0.030018	Up
bmo-miR-3372-3p	1.35783	0.0290618	Up
bmo-miR-3337	1.57966	0.0383383	Up
bmo-miR-3248	2.19112	0.0135468	Up
bmo-miR-3000	2.50249	0.0130816	Up
bmo-miR-2804-3p	1.9219	0.0200312	Up
bmo-miR-2778a-5p	2.8113	0.0175643	Up
bmo-miR-2774a	1.21896	0.0121873	Up
bmo-miR-277-3p	1.51463	0.000200579	Up
bmo-miR-2770-5p	2.45675	3.77657e-06	Up
bmo-miR-276-3p	1.04626	0.0141357	Up
bmo-miR-1b-5p	1.94827	0.00129963	Up
bmo-miR-1a-3p	1.18543	0.00867747	Up
bmo-miR-124	1.85531	0.044066	Up
bmo-miR-iab-4-5p	-2.95818	0.013498	Down
bmo-miR-9d	-6.52396	1.31038e-08	Down
bmo-miR-92a	-1.0665	0.0311071	Down
bmo-miR-8-5p	-1.80482	1.46711e-06	Down
bmo-miR-79-5p	-1.11967	0.00091374	Down
bmo-miR-750-5p	-5.09054	2.1893e-23	Down
bmo-miR-750-3p	-3.41657	3.72576e-30	Down
bmo-miR-71-3p	-2.0258	2.93435e-07	Down
bmo-miR-3385-3p	-1.41213	0.00842676	Down
bmo-miR-3338-3p	-1.19124	0.0447645	Down
bmo-miR-3327-3p	-1.36677	0.015553	Down
bmo-miR-3275	-4.24894	4.32786e-11	Down
bmo-miR-3274	-4.85815	1.73496e-18	Down
bmo-miR-3229	-3.84967	6.53493e-05	Down
bmo-miR-3203-3p	-1.11377	0.000161321	Down
bmo-miR-316-3p	-1.16167	0.0073153	Down
bmo-miR-305-3p	-1.44545	2.02883e-06	Down
bmo-miR-2a-2-5p	-1.30927	0.000315052	Down
bmo-miR-2835	-1.5714	0.0197148	Down
bmo-miR-281-5p	-4.21787	3.32647e-09	Down
bmo-miR-2813	-1.59987	0.0441265	Down
bmo-miR-2807a	-1.28658	0.00614366	Down
bmo-miR-279d-5p	-1.26915	0.0178087	Down
bmo-miR-2795	-1.2841	0.00275944	Down
bmo-miR-2784	-2.06828	0.00260356	Down
bmo-miR-2778b-5p	-2.35434	0.0387102	Down
bmo-miR-2776	-1.71526	0.000310629	Down
bmo-miR-2761-5p	-2.88149	3.88222e-05	Down
bmo-miR-2756-3p	-1.60776	0.00158841	Down
bmo-miR-252-3p	-1.19295	0.00604185	Down
bmo-miR-1175-3p	-2.42559	0.00386783	Down
microRNA	BM12hpd vs. OBM
	log2FC	FDR	Regulated
bmo-miR-970-3p	1.19299	1.08782e-06	Up
bmo-miR-7-5p	2.70922	0.00342062	Up
bmo-miR-6498-5p	2.53907	0.00575625	Up
bmo-miR-6498-3p	1.95111	0.00253611	Up
bmo-miR-6497-5p	2.88502	0.00191855	Up
bmo-miR-6497-3p	2.79214	0.00428659	Up
bmo-miR-34-5p	1.2031	9.51934e-05	Up
bmo-miR-34-3p	1.95371	0.00025213	Up
bmo-miR-3420	1.87053	0.0037535	Up
bmo-miR-3403	2.14151	0.0141615	Up
bmo-miR-3399	2.31706	0.0283781	Up
bmo-miR-3386-5p	1.93905	0.000130987	Up
bmo-miR-3382-5p	1.32836	8.27343e-05	Up
bmo-miR-3377-5p	2.27858	0.00118695	Up
bmo-miR-3372-3p	1.39022	0.0264322	Up
bmo-miR-3337	1.96345	0.00787685	Up
bmo-miR-3248	2.01332	0.0246629	Up
bmo-miR-3000	2.24476	0.0300763	Up
bmo-miR-2804-3p	1.77948	0.0346972	Up
bmo-miR-2774a	1.08989	0.021723	Up
bmo-miR-277-3p	1.52239	0.00019648	Up
bmo-miR-2770-5p	2.5451	2.64584e-06	Up
bmo-miR-2764	1.01594	0.0353469	Up
bmo-miR-276-3p	1.09782	0.0101932	Up
bmo-miR-2738	1.73809	0.0392383	Up
bmo-miR-1b-5p	2.0027	0.000627125	Up
bmo-miR-1a-3p	1.18783	0.00886916	Up
bmo-miR-9d	-6.57032	1.66946e-08	Down
bmo-miR-8-5p	-1.81726	3.57141e-06	Down
bmo-miR-750-5p	-5.2201	1.41652e-23	Down
bmo-miR-750-3p	-3.40377	3.94243e-36	Down
bmo-miR-71-3p	-2.04695	8.48273e-07	Down
bmo-miR-3385-3p	-1.3828	0.012168	Down
bmo-miR-3338-3p	-1.22509	0.0454799	Down
bmo-miR-3327-3p	-1.37078	0.0157948	Down
bmo-miR-3275	-4.27066	7.69663e-11	Down
bmo-miR-3274	-5.11365	9.55994e-19	Down
bmo-miR-3229	-3.86793	6.3933e-05	Down
bmo-miR-3203-3p	-1.07463	8.71018e-05	Down
bmo-miR-316-3p	-1.0895	0.0196497	Down
bmo-miR-305-3p	-1.3305	0.000106867	Down
bmo-miR-2a-2-5p	-1.10353	0.00271833	Down
bmo-miR-2835	-1.68212	0.0155745	Down
bmo-miR-281-5p	-4.75273	2.16765e-14	Down
bmo-miR-2807a	-1.24919	0.00736635	Down
bmo-miR-279d-5p	-1.25617	0.019076	Down
bmo-miR-2795	-1.2044	0.00237943	Down
bmo-miR-2784	-2.14626	0.00205267	Down
bmo-miR-2778b-5p	-2.43933	0.03204	Down
bmo-miR-2772a	-1.7611	0.00609361	Down
bmo-miR-2761-5p	-2.90856	3.38627e-05	Down
bmo-miR-2756-3p	-1.52444	0.00176068	Down
bmo-miR-2733d	-2.04361	0.0201754	Down
bmo-miR-2733a-5p	-2.60988	0.000405368	Down
bmo-miR-252-3p	-1.26619	0.00446035	Down
bmo-miR-1175-3p	-2.26578	0.00716561	Down
microRNA	BM18hpd vs. OBM
	log2FC	FDR	Regulated
bmo-miR-970-3p	1.00396	0.00177661	Up
bmo-miR-927-3p	1.11793	0.0433806	Up
bmo-miR-7-5p	2.5941	0.00837215	Up
bmo-miR-6498-5p	1.61984	0.00725837	Up
bmo-miR-6498-3p	1.90887	0.00316057	Up
bmo-miR-6497-5p	2.3415	2.89343e-05	Up
bmo-miR-6497-3p	3.09161	0.00220228	Up
bmo-miR-34-5p	1.16285	0.000145124	Up
bmo-miR-34-3p	1.89882	0.00167	Up
bmo-miR-3399	3.33939	0.00218517	Up
bmo-miR-3386-5p	1.69407	0.00228766	Up
bmo-miR-3382-5p	1.31523	0.000112935	Up
bmo-miR-3378-5p	1.0196	0.0141045	Up
bmo-miR-3377-5p	2.11444	0.00671942	Up
bmo-miR-3372-3p	1.54616	0.0094226	Up
bmo-miR-3337	1.80907	0.0232183	Up
bmo-miR-3248	2.03414	0.0291893	Up
bmo-miR-2774a	1.03838	0.018825	Up
bmo-miR-277-3p	1.38624	6.99065e-05	Up
bmo-miR-2770-5p	2.53965	3.62785e-06	Up
bmo-miR-1b-5p	1.81248	0.00426218	Up
bmo-miR-9d	-6.79159	7.26873e-08	Down
bmo-miR-8-5p	-1.83162	3.86339e-06	Down
bmo-miR-750-5p	-5.12363	2.294e-24	Down
bmo-miR-750-3p	-3.46379	1.33699e-27	Down
bmo-miR-71-3p	-2.02837	8.85121e-08	Down
bmo-miR-3385-3p	-1.37225	0.01617	Down
bmo-miR-3338-3p	-1.2639	0.0423946	Down
bmo-miR-3327-3p	-1.4169	0.0155523	Down
bmo-miR-3275	-4.37641	5.78273e-11	Down
bmo-miR-3274	-5.06177	3.11937e-17	Down
bmo-miR-3229	-3.97761	0.000158162	Down
bmo-miR-3203-3p	-1.08793	0.000117872	Down
bmo-miR-305-3p	-1.27145	1.18259e-05	Down
bmo-miR-2a-2-5p	-1.09628	0.00150968	Down
bmo-miR-2835	-1.92049	0.00512967	Down
bmo-miR-281-5p	-4.23464	1.59988e-09	Down
bmo-miR-281-3p	-2.65924	0.0480278	Down
bmo-miR-2807a	-1.31779	0.00565172	Down
bmo-miR-279d-5p	-1.17422	0.00574699	Down
bmo-miR-2795	-1.17651	0.000480098	Down
bmo-miR-2784	-2.03795	0.00334442	Down
bmo-miR-2778b-5p	-2.60678	0.0394	Down
bmo-miR-2776	-1.74202	0.000809871	Down
bmo-miR-2761-5p	-2.79067	6.01055e-05	Down
bmo-miR-2756-3p	-1.49813	0.000289239	Down
bmo-miR-252-3p	-1.17722	0.00520546	Down
bmo-miR-1175-3p	-2.24064	0.00391	Down

## Sheet: Table S7
Supplementary Table 7. Time-specific genes at each time point.
ID	Symbol	Membership	Time points
106000000	LOC105842833	0.144157	YBM
102000000	LOC101740520	0.379087	YBM
102000000	AGPAT3	0.131158	YBM
102000000	LOC101740354	0.340342	YBM
102000000	LOC101741058	0.581158	YBM
102000000	LOC101736831	0.233955	YBM
102000000	LOC101741321	0.199597	YBM
692500	Lpr	0.349636	YBM
102000000	LOC101746747	0.181534	YBM
110000000	LOC110385499	0.618418	YBM
102000000	LOC101744361	0.967698	YBM
102000000	LOC101740935	0.776926	YBM
102000000	LOC101743616	0.670454	YBM
733100	LOC733100	0.193268	YBM
102000000	LOC101745275	0.680039	YBM
101000000	UGT41A3	0.577113	YBM
102000000	LOC101741803	0.541811	YBM
102000000	LOC101737404	0.957322	YBM
102000000	LOC101739992	0.614933	YBM
102000000	LOC101742771	0.435566	YBM
102000000	LOC101737458	0.355761	YBM
102000000	LOC101742870	0.72128	YBM
110000000	LOC110385628	0.345053	YBM
102000000	LOC101743964	0.463974	YBM
102000000	LOC101738635	0.786711	YBM
102000000	LOC101735558	0.875487	YBM
102000000	LOC101740268	0.235576	YBM
106000000	LOC105841628	0.193317	YBM
102000000	LOC101743745	0.364841	YBM
102000000	LOC101742530	0.191719	YBM
102000000	LOC101739905	0.111713	YBM
100000000	Or-29	0.212355	YBM
102000000	LOC101735645	0.569564	YBM
102000000	LOC101745658	0.30269	YBM
102000000	LOC101743461	0.737352	YBM
110000000	LOC110385797	0.187009	YBM
102000000	LOC101740367	0.900184	YBM
102000000	LOC101741027	0.145535	YBM
102000000	LOC101738526	0.227408	YBM
102000000	LOC101745055	0.465728	YBM
102000000	LOC101737682	0.657429	YBM
102000000	LOC101740835	0.467802	YBM
102000000	LOC101737106	0.146052	YBM
102000000	LOC101735992	0.987945	YBM
102000000	LOC101735402	0.131931	YBM
110000000	LOC110386745	0.651569	YBM
102000000	LOC101744326	0.061843	YBM
102000000	LOC101737377	0.15531	YBM
102000000	LOC101745692	0.28942	YBM
102000000	LOC101742332	0.433689	YBM
102000000	LOC101746516	0.325855	YBM
100000000	sNPF	0.930722	YBM
110000000	LOC110384700	0.88824	YBM
102000000	LOC101742341	0.55274	YBM
102000000	LOC101739197	0.121006	YBM
102000000	LOC101736191	0.979623	YBM
102000000	LOC101741664	0.451539	YBM
102000000	LOC101745677	0.568569	YBM
102000000	LOC101735752	0.237016	YBM
110000000	LOC110385864	0.713735	YBM
102000000	LOC101745151	0.595001	YBM
102000000	LOC101735537	0.376262	YBM
102000000	LOC101739865	0.47303	YBM
106000000	LOC105841874	0.348821	YBM
102000000	LOC101744337	0.253147	YBM
102000000	LOC101744149	0.255462	YBM
100000000	Or-54	0.189152	YBM
102000000	LOC101741218	0.867554	YBM
102000000	LOC101744411	0.192977	YBM
102000000	LOC101740090	0.332364	YBM
102000000	LOC101745728	0.752922	YBM
102000000	LOC101735906	0.792821	YBM
102000000	LOC101736046	0.728178	YBM
102000000	LOC101737179	0.448928	YBM
100000000	NGR-B1	0.630499	YBM
110000000	LOC110385192	0.256526	YBM
102000000	LOC101736605	0.272448	YBM
102000000	LOC101742385	0.774871	YBM
100000000	CAP	0.646845	YBM
106000000	LOC105842740	0.124872	YBM
102000000	LOC101735787	0.186527	YBM
102000000	LOC101742786	0.266106	YBM
102000000	LOC101741289	0.48817	YBM
100000000	Or-63	0.816335	YBM
102000000	LOC101746476	0.788769	YBM
102000000	LOC101743778	0.570029	YBM
102000000	LOC101742703	0.71354	YBM
102000000	LOC101744203	0.89241	YBM
102000000	LOC101737462	0.318782	YBM
102000000	LOC101739477	0.08952	YBM
102000000	LOC101740941	0.486695	YBM
102000000	LOC101739915	0.724826	YBM
100000000	LOC100216352	0.188158	YBM
102000000	LOC101741033	0.376059	YBM
106000000	LOC105843003	0.53473	YBM
102000000	LOC101740240	0.439721	YBM
100000000	CPR128	0.461883	YBM
102000000	LOC101742602	0.766678	YBM
102000000	LOC101741153	0.764797	YBM
102000000	LOC101740950	0.982413	YBM
102000000	LOC101738655	0.377399	YBM
733016	LOC733016	0.849446	YBM
106000000	LOC105842492	0.540131	YBM
102000000	LOC101741823	0.367254	YBM
102000000	LOC101738282	0.463456	YBM
692758	PPO1	0.215005	YBM
106000000	LOC105842643	0.380662	YBM
110000000	LOC110386417	0.861099	YBM
102000000	LOC101747035	0.773189	YBM
106000000	LOC105841441	0.185993	YBM
110000000	LOC110385414	0.989253	YBM
102000000	LOC101746878	0.91207	YBM
102000000	LOC101745801	0.970664	YBM
692538	Ck2b	0.477142	YBM
106000000	LOC105841689	0.180373	YBM
102000000	LOC101737973	0.280468	YBM
102000000	LOC101746734	0.788072	YBM
100000000	A2	0.616657	YBM
692545	P38mapk	0.296663	YBM
692797	LOC692797	0.173154	YBM
102000000	LOC101738300	0.216748	YBM
102000000	LOC101744627	0.4083	YBM
101000000	UGT46A2	0.165795	YBM
100000000	BM12	0.241895	YBM
692378	Kettin	0.983386	YBM
102000000	LOC101744392	0.240804	YBM
106000000	LOC105842602	0.9658	YBM
102000000	LOC101743066	0.307183	YBM
102000000	LOC101743498	0.229899	YBM
102000000	LOC101736940	0.392664	YBM
110000000	LOC110386810	0.529525	YBM
102000000	LOC101739533	0.311291	YBM
102000000	LOC101738235	0.530878	YBM
102000000	LOC101740183	0.402079	YBM
102000000	LOC101743572	0.216326	YBM
110000000	LOC110385208	0.824261	YBM
102000000	LOC101740776	0.479784	YBM
102000000	LOC101737416	0.100111	YBM
100000000	Rrp40	0.442807	YBM
102000000	LOC101737435	0.249971	YBM
102000000	LOC101735925	0.260645	YBM
102000000	LOC101740432	0.631708	YBM
100000000	Tinag	0.26538	YBM
102000000	LOC101743971	0.404235	YBM
100000000	Aox2	0.513294	YBM
106000000	LOC105842710	0.156259	YBM
102000000	LOC101739987	0.510185	YBM
102000000	LOC101738626	0.698124	YBM
102000000	LOC101735325	0.337206	YBM
102000000	LOC101738615	0.096223	YBM
102000000	LOC101743939	0.287495	YBM
733010	LOC733010	0.724682	YBM
102000000	LOC101746429	0.989253	YBM
102000000	LOC101739646	0.15278	YBM
102000000	LOC101737617	0.993241	YBM
102000000	LOC101746702	0.715699	YBM
102000000	LOC101742408	0.769658	YBM
102000000	LOC101745876	0.349408	YBM
102000000	LOC101746983	0.324899	YBM
102000000	LOC101739405	0.325501	YBM
102000000	LOC101735803	0.191439	YBM
102000000	LOC101738740	0.197686	YBM
692983	LOC692983	0.402649	YBM
102000000	LOC101736613	0.989253	YBM
102000000	LOC101744463	0.845341	YBM
101000000	UGT10289B	0.227668	YBM
102000000	LOC101744727	0.190741	YBM
102000000	LOC101746988	0.976775	YBM
102000000	LOC101736230	0.936706	YBM
102000000	LOC101743268	0.418361	YBM
102000000	LOC101744815	0.553727	YBM
102000000	LOC101739728	0.41623	YBM
102000000	LOC101739385	0.1027	YBM
110000000	LOC110386104	0.764691	YBM
102000000	LOC101742956	0.333632	YBM
102000000	LOC101739716	0.871225	YBM
110000000	LOC110386172	0.240185	YBM
102000000	LOC101744895	0.912224	YBM
102000000	LOC101740988	0.662041	YBM
102000000	LOC101744847	0.193146	YBM
102000000	LOC101745831	0.240153	YBM
106000000	LOC105842625	0.82287	YBM
778494	Or-15	0.360425	YBM
692923	LOC692923	0.32501	YBM
102000000	LOC101737508	0.544996	YBM
102000000	LOC101742325	0.907226	YBM
102000000	LOC101746451	0.11867	YBM
106000000	LOC105841590	0.221758	YBM
102000000	LOC101742101	0.412968	YBM
102000000	LOC101743919	0.969781	YBM
102000000	LOC101746293	0.253521	YBM
102000000	LOC101739765	0.870431	YBM
110000000	LOC110384750	0.283311	YBM
102000000	LOC101742793	0.923037	YBM
102000000	LOC101744753	0.830349	YBM
100000000	A1	0.533524	YBM
102000000	LOC101741773	0.202735	YBM
102000000	LOC101736713	0.371619	YBM
101000000	UGT33D6	0.940894	YBM
102000000	LOC101740329	0.376066	YBM
102000000	LOC101746358	0.567018	YBM
102000000	LOC101746338	0.404798	YBM
102000000	LOC101740194	0.253966	YBM
102000000	LOC101746000	0.124235	YBM
102000000	LOC101736241	0.26637	YBM
102000000	LOC101736803	0.768515	YBM
102000000	LOC101736830	0.419752	YBM
102000000	LOC101746335	0.19569	YBM
102000000	LOC101739294	0.344625	YBM
102000000	LOC101742364	0.880451	YBM
100000000	P450	0.921623	YBM
102000000	LOC101737115	0.982903	YBM
692998	GSTe2	0.144569	YBM
102000000	LOC101739635	0.610595	YBM
102000000	LOC101739714	0.927055	YBM
106000000	LOC105841698	0.206659	YBM
100000000	Obp2	0.667525	YBM
102000000	LOC101737987	0.268175	YBM
106000000	LOC105841681	0.180776	YBM
102000000	LOC101742207	0.259546	YBM
692494	an-0921	0.35973	YBM
102000000	LOC101740608	0.466795	YBM
102000000	LOC101738948	0.136916	YBM
102000000	LOC101743093	0.365314	YBM
110000000	LOC110386648	0.578054	YBM
692609	Brf	0.241662	YBM
110000000	LOC110386815	0.989253	YBM
102000000	LOC101737744	0.468538	YBM
106000000	LOC105842644	0.59967	YBM
106000000	LOC105842508	0.914055	YBM
102000000	LOC101743589	0.687687	YBM
102000000	LOC101745576	0.942305	YBM
102000000	LOC101742137	0.246061	YBM
106000000	LOC105842471	0.175434	YBM
102000000	LOC101739974	0.35779	YBM
102000000	LOC101746227	0.411428	YBM
102000000	LOC101737941	0.98766	YBM
102000000	LOC101737738	0.228791	YBM
102000000	LOC101744488	0.205697	YBM
102000000	LOC101745345	0.521397	YBM
106000000	LOC105841944	0.417623	YBM
110000000	LOC110386755	0.329769	YBM
778476	Mf	0.737819	YBM
102000000	LOC101736335	0.777812	YBM
102000000	LOC101735676	0.990564	YBM
110000000	LOC110384806	0.47614	YBM
102000000	LOC101739070	0.575389	YBM
102000000	LOC101744577	0.229455	YBM
102000000	LOC101739731	0.46072	YBM
102000000	LOC101738551	0.310213	YBM
102000000	LOC101738110	0.141884	YBM
102000000	LOC101737962	0.549006	YBM
102000000	LOC101740729	0.447423	YBM
102000000	LOC101736873	0.853008	YBM
102000000	LOC101735857	0.876868	YBM
100000000	LOC100329146	0.373732	YBM
102000000	LOC101736882	0.865135	YBM
768089	Oar1	0.138999	YBM
102000000	LOC101739912	0.34792	YBM
692534	Hsp21.4	0.950864	YBM
102000000	LOC101745243	0.122496	YBM
102000000	LOC101743386	0.533287	YBM
102000000	LOC101737117	0.552183	YBM
102000000	LOC101742496	0.956918	YBM
102000000	LOC101735793	0.303193	YBM
102000000	LOC101745544	0.207457	YBM
102000000	LOC101745314	0.863097	YBM
102000000	LOC101739578	0.397949	YBM
692492	ce-0330	0.644323	YBM
102000000	LOC101745262	0.416512	YBM
102000000	LOC101742687	0.404654	YBM
106000000	LOC105842996	0.565879	YBM
102000000	LOC101746591	0.259232	YBM
106000000	LOC105841610	0.989253	YBM
102000000	LOC101739933	0.920414	YBM
102000000	LOC101740339	0.175082	YBM
100000000	LOC100174848	0.372663	YBM
102000000	LOC101738711	0.125691	YBM
102000000	LOC101742342	0.245394	YBM
102000000	LOC101745749	0.289222	YBM
102000000	LOC101745042	0.849818	YBM
102000000	LOC101740604	0.39214	YBM
102000000	LOC101737283	0.945816	YBM
692860	LOC692860	0.941885	YBM
100000000	LOC100101210	0.939998	YBM
102000000	LOC101739918	0.123119	YBM
102000000	LOC101738913	0.396575	YBM
102000000	LOC101744376	0.774874	YBM
102000000	LOC101739338	0.984546	YBM
102000000	LOC101735413	0.126109	YBM
102000000	LOC101746813	0.219621	YBM
692627	LOC692627	0.800424	YBM
102000000	LOC101747094	0.783962	YBM
100000000	LOC100188972	0.947793	YBM
100000000	Tudor-SN	0.451506	YBM
102000000	LOC101736317	0.322288	YBM
102000000	LOC101743796	0.625219	YBM
102000000	LOC101741987	0.986187	YBM
102000000	LOC101747015	0.437998	YBM
102000000	LOC101738201	0.226118	YBM
102000000	LOC101739005	0.83704	YBM
102000000	LOC101742566	0.925089	YBM
102000000	LOC101746374	0.574058	YBM
106000000	LOC105842244	0.372716	YBM
102000000	LOC101738899	0.343328	YBM
102000000	LOC101745441	0.185145	YBM
106000000	LOC105841421	0.684992	OBM
110000000	LOC110386525	0.998482	OBM
101000000	UGT50A1	0.405792	OBM
102000000	LOC101745192	0.883828	OBM
102000000	LOC101737917	0.999256	OBM
100000000	CPR42	0.289887	OBM
102000000	LOC101736151	0.903896	OBM
106000000	LOC105841683	0.951366	OBM
102000000	LOC101740694	0.848675	OBM
102000000	LOC101743429	0.686677	OBM
102000000	LOC101742257	0.447548	OBM
102000000	LOC101746422	0.99883	OBM
102000000	LOC101738162	0.88642	OBM
102000000	LOC101745899	0.986234	OBM
102000000	LOC101746376	0.70809	OBM
102000000	LOC101745373	0.994841	OBM
102000000	LOC101744570	0.351555	OBM
101000000	IIM1	0.998988	OBM
102000000	LOC101746379	0.757546	OBM
102000000	LOC101744814	0.148563	OBM
102000000	LOC101738184	0.998621	OBM
102000000	LOC101745028	0.235786	OBM
110000000	LOC110386904	0.22212	OBM
102000000	LOC101742914	0.998482	OBM
693014	Gata-beta	0.959567	OBM
102000000	LOC101746132	0.991688	OBM
102000000	LOC101738894	0.990882	OBM
102000000	LOC101743428	0.99817	OBM
110000000	LOC110386740	0.98576	OBM
102000000	LOC101738882	0.96414	OBM
106000000	LOC105842389	0.501583	OBM
102000000	LOC101740828	0.236545	OBM
102000000	LOC101742183	0.723855	OBM
106000000	LOC105841280	0.998898	OBM
102000000	LOC101745647	0.96476	OBM
102000000	LOC101742737	0.486757	OBM
100000000	CPR34	0.361401	OBM
102000000	LOC101736516	0.878917	OBM
102000000	LOC101735882	0.787822	OBM
102000000	LOC101744428	0.996896	OBM
102000000	LOC101744167	0.666974	OBM
106000000	LOC105841911	0.963028	OBM
102000000	LOC101737236	0.68094	OBM
692917	LOC692917	0.468841	OBM
102000000	LOC101737992	0.285019	OBM
101000000	abcg	0.989513	OBM
102000000	LOC101743388	0.474249	OBM
692634	Jhdk	0.998593	OBM
102000000	LOC101744032	0.998917	OBM
102000000	LOC101743452	0.999217	OBM
100000000	Ibm1	0.186271	OBM
102000000	LOC101741724	0.241829	OBM
110000000	LOC110384710	0.393404	OBM
102000000	LOC101744746	0.977927	OBM
102000000	LOC101741662	0.598998	OBM
102000000	LOC101740973	0.999548	OBM
106000000	LOC105842172	0.989297	OBM
102000000	LOC101740073	0.106927	OBM
102000000	LOC101738224	0.115732	OBM
102000000	LOC101743260	0.999311	OBM
102000000	LOC101743403	0.65142	OBM
102000000	LOC101742225	0.998497	OBM
102000000	LOC101745503	0.431376	OBM
110000000	LOC110386638	0.367915	OBM
102000000	LOC101736859	0.840142	OBM
102000000	LOC101737676	0.999191	OBM
102000000	LOC101737758	0.173309	OBM
102000000	LOC101739523	0.725926	OBM
102000000	LOC101741708	0.998872	OBM
102000000	LOC101740416	0.91743	OBM
106000000	LOC105842049	0.523139	OBM
102000000	LOC101743638	0.849038	OBM
102000000	LOC101744641	0.993382	OBM
102000000	LOC101739975	0.994643	OBM
102000000	LOC101737728	0.918984	OBM
102000000	LOC101736450	0.995828	OBM
102000000	LOC101736408	0.984151	OBM
102000000	LOC101741700	0.998536	OBM
102000000	LOC101746016	0.99616	OBM
102000000	LOC101738097	0.313574	OBM
100000000	CPR79	0.435694	OBM
102000000	LOC101745427	0.411041	OBM
102000000	LOC101743475	0.393247	OBM
102000000	LOC101743809	0.966414	OBM
106000000	LOC105842480	0.998526	OBM
102000000	LOC101740466	0.122374	OBM
102000000	LOC101746666	0.826773	OBM
102000000	LOC101737466	0.996913	OBM
100000000	CPR140	0.891201	OBM
692793	arg	0.985562	OBM
100000000	CPH1	0.960278	OBM
692849	LOC692849	0.999218	OBM
692513	LOC692513	0.512334	OBM
692996	Ash1	0.218112	OBM
102000000	LOC101746928	0.983596	OBM
106000000	LOC105841532	0.997562	OBM
102000000	LOC101740430	0.999285	OBM
693056	CPR146	0.944165	OBM
102000000	LOC101746005	0.996397	OBM
102000000	LOC101737438	0.999414	OBM
102000000	LOC101742202	0.607254	OBM
102000000	LOC101735620	0.778517	OBM
102000000	LOC101741123	0.590051	OBM
106000000	LOC105842060	0.380704	OBM
110000000	LOC110384858	0.99967	OBM
102000000	LOC101743739	0.954973	OBM
102000000	LOC101736902	0.998488	OBM
100000000	nAChRa9	0.998301	OBM
102000000	LOC101743212	0.334743	OBM
102000000	LOC101735307	0.716508	OBM
106000000	LOC105841970	0.990063	OBM
101000000	UGT40B3	0.864826	OBM
102000000	LOC101746771	0.96626	OBM
102000000	LOC101738621	0.554856	OBM
102000000	LOC101739023	0.165758	OBM
102000000	LOC101738490	0.990285	OBM
102000000	LOC101745140	0.999437	OBM
102000000	LOC101745595	0.998482	OBM
106000000	LOC105842696	0.998482	OBM
102000000	LOC101735553	0.491616	OBM
102000000	LOC101742310	0.775386	OBM
102000000	LOC101739838	0.997905	OBM
102000000	LOC101743872	0.323394	OBM
100000000	CPH14	0.986419	OBM
692509	Kmo	0.18589	OBM
102000000	LOC101735719	0.304956	OBM
102000000	LOC101740979	0.999253	OBM
100000000	CPH32	0.327619	OBM
100000000	CPG24	0.836698	OBM
102000000	LOC101740049	0.777431	OBM
102000000	LOC101743217	0.930435	OBM
110000000	LOC110386433	0.999573	OBM
110000000	LOC110385165	0.24622	OBM
102000000	LOC101744699	0.19485	OBM
102000000	LOC101747069	0.56156	OBM
102000000	LOC101746713	0.998795	OBM
102000000	LOC101741192	0.50585	OBM
110000000	LOC110385214	0.30559	OBM
100000000	CPG14	0.586243	OBM
102000000	LOC101737997	0.538846	OBM
102000000	LOC101741344	0.480687	OBM
102000000	LOC101746349	0.857621	OBM
102000000	CYP337A2	0.95086	OBM
102000000	LOC101740628	0.907026	OBM
102000000	LOC101745064	0.793496	OBM
102000000	LOC101742617	0.594748	OBM
102000000	LOC101738160	0.408416	OBM
110000000	LOC110386457	0.997306	OBM
102000000	LOC101745765	0.57794	OBM
102000000	LOC101742301	0.625094	OBM
102000000	LOC101739645	0.259858	OBM
102000000	LOC101737931	0.998635	OBM
102000000	LOC101744175	0.971249	OBM
102000000	LOC101744496	0.5482	OBM
100000000	LOC100302733	0.298771	OBM
102000000	LOC101742965	0.963116	OBM
102000000	LOC101741554	0.419776	OBM
102000000	LOC101738896	0.998482	OBM
102000000	LOC101743401	0.996942	OBM
692685	LOC692685	0.871926	OBM
106000000	LOC105841715	0.384636	OBM
102000000	LOC101744560	0.827191	OBM
102000000	LOC101746366	0.796503	OBM
102000000	LOC101741819	0.997567	OBM
102000000	LOC101738995	0.796009	OBM
692924	AK	0.71265	OBM
102000000	LOC101738683	0.999487	OBM
102000000	LOC101743815	0.998742	OBM
102000000	LOC101740925	0.727288	OBM
102000000	LOC101737618	0.883601	OBM
110000000	LOC110386078	0.55162	OBM
102000000	LOC101745915	0.614942	OBM
102000000	LOC101745483	0.998173	OBM
102000000	LOC101738412	0.993436	OBM
102000000	LOC101736629	0.980233	OBM
102000000	LOC101742623	0.998733	OBM
100000000	FMO3	0.896198	OBM
102000000	LOC101740142	0.99947	OBM
102000000	LOC101735420	0.999149	OBM
102000000	LOC101738654	0.939437	OBM
102000000	LOC101746533	0.995238	OBM
102000000	LOC101737529	0.642818	OBM
102000000	LOC101736886	0.45468	OBM
102000000	LOC101740678	0.134931	OBM
692575	ACBP-like	0.199053	OBM
102000000	LOC101744018	0.990982	OBM
102000000	LOC101741814	0.997667	OBM
102000000	LOC101735723	0.304314	OBM
102000000	LOC101743480	0.771815	OBM
102000000	LOC101739948	0.999118	OBM
106000000	LOC105841633	0.715031	OBM
100000000	LOC100141506	0.874976	OBM
102000000	LOC101736566	0.977534	OBM
102000000	LOC101740474	0.36435	OBM
102000000	LOC101737205	0.991317	OBM
102000000	LOC101743996	0.620369	OBM
100000000	ETH	0.992785	OBM
692458	LOC692458	0.733082	OBM
102000000	LOC101743784	0.627039	OBM
102000000	LOC101736640	0.756411	OBM
102000000	LOC101743290	0.999521	OBM
102000000	LOC101735657	0.498	OBM
102000000	LOC101735584	0.937222	OBM
102000000	LOC101741212	0.389982	OBM
102000000	LOC101740300	0.999258	OBM
100000000	Bbx-b3	0.144584	OBM
692624	Chbp	0.924093	OBM
102000000	LOC101741012	0.974217	OBM
102000000	LOC101745240	0.986431	OBM
102000000	LOC101744141	0.968154	OBM
102000000	LOC101738926	0.340114	OBM
692751	Xdh1	0.907065	OBM
102000000	LOC101738086	0.999381	OBM
102000000	LOC101744964	0.989986	OBM
102000000	LOC101745110	0.945818	OBM
100000000	CPR28	0.809807	OBM
102000000	LOC101735372	0.769404	OBM
778474	LOC778474	0.9993	OBM
102000000	LOC101747139	0.519318	OBM
102000000	LOC101742485	0.139897	OBM
102000000	LOC101743684	0.958454	OBM
102000000	LOC101744523	0.358418	OBM
102000000	LOC101740369	0.558857	OBM
102000000	LOC101743242	0.988807	OBM
100000000	CPH12	0.998439	OBM
102000000	LOC101737440	0.730791	OBM
106000000	LOC105842758	0.483118	OBM
102000000	LOC101746904	0.90668	OBM
778503	LOC778503	0.965188	OBM
102000000	LOC101743564	0.994803	OBM
100000000	Hel	0.996822	OBM
102000000	LOC101746215	0.823516	OBM
102000000	LOC101741917	0.45677	OBM
102000000	LOC101738434	0.989592	OBM
102000000	LOC101745303	0.991902	OBM
102000000	LOC101742928	0.556431	OBM
102000000	LOC101736156	0.992524	OBM
102000000	LOC101740662	0.497028	OBM
101000000	LOC100862812	0.733329	OBM
102000000	LOC101746421	0.844914	OBM
732945	LOC732945	0.478129	OBM
102000000	LOC101740397	0.608026	OBM
102000000	LOC101741280	0.964887	OBM
102000000	LOC101746507	0.616527	OBM
100000000	CPG21	0.834827	OBM
102000000	LOC101745980	0.61914	OBM
102000000	LOC101740144	0.998542	OBM
102000000	LOC101739962	0.999202	OBM
102000000	LOC101742625	0.985107	OBM
102000000	LOC101741447	0.644553	OBM
101000000	uENF1	0.992869	OBM
102000000	LOC101737960	0.970939	OBM
102000000	LOC101740061	0.406066	OBM
106000000	LOC105841728	0.269744	OBM
102000000	LOC101737114	0.93854	OBM
102000000	LOC101743934	0.999037	OBM
692628	hJHBP	0.998798	OBM
102000000	LOC101740153	0.933711	OBM
102000000	LOC101742169	0.418847	OBM
102000000	LOC101739894	0.689308	OBM
102000000	LOC101742057	0.98228	OBM
102000000	LOC101737284	0.989954	OBM
102000000	LOC101742992	0.997769	OBM
102000000	LOC101742926	0.105854	OBM
100000000	LOC100101175	0.565352	OBM
106000000	LOC105841877	0.998794	OBM
692371	CPR4	0.495944	OBM
102000000	LOC101742096	0.18159	OBM
100000000	GlcNAcase1	0.982062	OBM
102000000	LOC101745701	0.856317	OBM
692963	LOC692963	0.872368	OBM
100000000	Apn4	0.777583	OBM
102000000	LOC101744084	0.993787	OBM
100000000	CPR5	0.55276	OBM
102000000	LOC101740222	0.995072	OBM
101000000	UGT47A1	0.841772	OBM
102000000	LOC101738422	0.999127	OBM
102000000	LOC101747082	0.998482	OBM
778467	LOC778467	0.921887	OBM
102000000	LOC101740462	0.788059	OBM
102000000	LOC101741239	0.991033	OBM
102000000	LOC101744440	0.998899	OBM
102000000	LOC101745969	0.999163	OBM
110000000	LOC110385133	0.956792	OBM
692384	BAEE	0.992935	OBM
106000000	LOC105841290	0.192572	OBM
100000000	st4	0.99912	OBM
100000000	CPR23	0.976351	OBM
102000000	LOC101746964	0.294895	OBM
102000000	LOC101740832	0.174379	OBM
102000000	LOC101744356	0.538972	OBM
102000000	LOC101737145	0.56289	OBM
100000000	CPR39	0.992972	OBM
102000000	LOC101746529	0.797182	OBM
102000000	LOC101739046	0.521331	OBM
102000000	LOC101739402	0.575463	OBM
102000000	LOC101738325	0.598916	OBM
692427	Pp	0.994996	OBM
102000000	LOC101737431	0.371961	OBM
102000000	LOC101737724	0.909551	OBM
102000000	LOC101740473	0.982477	OBM
102000000	LOC101738705	0.996814	OBM
102000000	LOC101743306	0.999462	OBM
102000000	LOC101746802	0.431528	OBM
102000000	LOC101741905	0.948585	OBM
102000000	LOC101742070	0.620107	OBM
102000000	LOC101739607	0.689142	OBM
102000000	LOC101742893	0.157175	OBM
102000000	LOC101738091	0.91776	OBM
692601	Ci-b1	0.503812	OBM
102000000	LOC101743847	0.990802	OBM
102000000	LOC101739940	0.117534	OBM
102000000	LOC101745287	0.999437	OBM
692357	LOC692357	0.711636	OBM
102000000	LOC101742001	0.236051	OBM
102000000	LOC101744146	0.839563	OBM
102000000	LOC101740450	0.109561	OBM
692786	LOC692786	0.202283	OBM
100000000	serpin-10	0.802405	OBM
102000000	LOC101743157	0.536027	OBM
100000000	Cyp6ae9	0.99867	OBM
102000000	LOC101741995	0.452401	OBM
102000000	LOC101739226	0.642079	OBM
102000000	LOC101742297	0.999159	OBM
102000000	LOC101742330	0.624635	OBM
692952	LOC692952	0.98194	OBM
102000000	LOC101736497	0.998448	OBM
102000000	LOC101746574	0.997025	OBM
102000000	LOC101739615	0.126557	OBM
102000000	LOC101741792	0.392026	OBM
102000000	LOC101737937	0.619489	OBM
102000000	LOC101739814	0.386875	OBM
102000000	LOC101736593	0.459389	OBM
100000000	Llp1	0.395065	OBM
102000000	LOC101736302	0.953316	OBM
102000000	LOC101742806	0.999539	OBM
102000000	LOC101738473	0.802768	OBM
102000000	LOC101745073	0.616084	OBM
102000000	LOC101735761	0.980187	OBM
110000000	LOC110386663	0.998482	OBM
102000000	LOC101746491	0.509415	OBM
102000000	LOC101742472	0.999445	OBM
778521	LOC778521	0.936932	OBM
102000000	LOC101736437	0.893417	OBM
102000000	LOC101740224	0.999444	OBM
102000000	RMI1	0.144338	OBM
692907	LOC692907	0.983876	OBM
106000000	LOC105842550	0.515518	OBM
100000000	GSTo4	0.999698	OBM
102000000	LOC101737915	0.726714	OBM
102000000	LOC101742038	0.294359	OBM
102000000	LOC101745285	0.992247	OBM
102000000	LOC101741759	0.99935	OBM
100000000	Sir-3	0.594789	OBM
102000000	LOC101743105	0.999284	OBM
102000000	LOC101742019	0.94002	OBM
102000000	LOC101741102	0.868827	OBM
100000000	nAChRb3	0.994911	OBM
100000000	LOC100270770	0.383552	OBM
102000000	LOC101738464	0.390286	OBM
100000000	ae41	0.530896	OBM
102000000	LOC101741858	0.687307	OBM
102000000	LOC101736833	0.410301	OBM
102000000	LOC101745616	0.254259	OBM
102000000	UGT42B1	0.96747	OBM
102000000	LOC101744296	0.776126	OBM
106000000	LOC105842695	0.971753	OBM
100000000	Suc1	0.534092	OBM
102000000	LOC101744332	0.997567	OBM
102000000	LOC101740948	0.999341	OBM
102000000	LOC101745478	0.971678	OBM
102000000	LOC101739675	0.986391	OBM
102000000	LOC101742147	0.240819	OBM
102000000	LOC101741694	0.999394	OBM
102000000	LOC101737873	0.873132	OBM
110000000	LOC110385344	0.464426	OBM
102000000	LOC101739203	0.963832	OBM
102000000	LOC101746787	0.175229	OBM
102000000	LOC101741797	0.145787	OBM
102000000	LOC101736750	0.811193	OBM
100000000	CPR43	0.991212	OBM
102000000	LOC101736908	0.974569	OBM
102000000	LOC101735336	0.999418	OBM
102000000	LOC101739471	0.84951	OBM
100000000	Galpha73b	0.937437	OBM
102000000	LOC101737532	0.898099	OBM
102000000	LOC101740134	0.999298	OBM
102000000	LOC101736396	0.302036	OBM
102000000	LOC101743079	0.545134	OBM
102000000	LOC101744156	0.887281	OBM
692619	LOC692619	0.331297	OBM
102000000	LOC101737253	0.998708	OBM
692864	ae13	0.319719	OBM
102000000	LOC101747016	0.99934	OBM
102000000	LOC101746269	0.973024	OBM
102000000	LOC101745043	0.982477	OBM
102000000	LOC101736187	0.293181	OBM
106000000	LOC105842846	0.672838	OBM
106000000	LOC105841647	0.301382	OBM
693073	PPO2	0.286636	OBM
102000000	LOC101736851	0.998145	OBM
102000000	LOC101741746	0.967642	OBM
102000000	LOC101741490	0.983008	OBM
102000000	LOC101738619	0.999535	OBM
102000000	LOC101746685	0.640157	OBM
102000000	LOC101744675	0.54034	OBM
102000000	LOC101743981	0.980082	OBM
102000000	LOC101735404	0.713283	OBM
102000000	LOC101746331	0.140467	OBM
102000000	LOC101745858	0.915845	OBM
102000000	LOC101738152	0.98313	OBM
102000000	LOC101742613	0.999587	OBM
106000000	LOC105842790	0.493259	OBM
102000000	LOC101741510	0.676534	OBM
102000000	LOC101737486	0.815772	OBM
102000000	LOC101736510	0.141114	OBM
100000000	serpin-7	0.996169	OBM
102000000	LOC101744470	0.998419	OBM
102000000	LOC101736822	0.829026	OBM
102000000	LOC101736055	0.541022	OBM
692429	Tua2	0.551024	OBM
102000000	LOC101742124	0.957548	OBM
110000000	LOC110385321	0.287747	OBM
102000000	LOC101740244	0.775124	OBM
100000000	CPF	0.441023	OBM
102000000	LOC101745252	0.985971	OBM
101000000	cce-6	0.988111	OBM
102000000	LOC101741156	0.355005	OBM
102000000	LOC101738266	0.999734	OBM
106000000	LOC105841607	0.977394	OBM
102000000	LOC101741770	0.469637	OBM
692579	jhe1	0.994989	OBM
102000000	LOC101739816	0.90864	OBM
102000000	LOC101740773	0.93886	OBM
692603	Akhr	0.999142	OBM
102000000	LOC101737505	0.961566	OBM
102000000	LOC101735714	0.391394	OBM
692423	NimB	0.99825	OBM
102000000	LOC101745920	0.999132	OBM
102000000	LOC101741841	0.926535	OBM
692568	Desat3	0.993225	OBM
102000000	LOC101740487	0.99891	OBM
102000000	LOC101744086	0.230671	OBM
102000000	LOC101745562	0.872825	OBM
102000000	LOC101736143	0.351841	OBM
102000000	LOC101741825	0.890393	OBM
102000000	LOC101738881	0.999455	OBM
102000000	LOC101744811	0.998844	OBM
102000000	LOC101741518	0.754677	OBM
102000000	LOC101739791	0.998083	OBM
102000000	LOC101736076	0.859573	OBM
102000000	LOC101738780	0.866704	OBM
778488	bmp0909-12	0.999443	OBM
102000000	LOC101747153	0.175467	OBM
102000000	LOC101742113	0.855968	OBM
100000000	LOC100127115	0.998841	OBM
102000000	LOC101741384	0.781693	OBM
102000000	LOC101738062	0.999438	OBM
102000000	LOC101747078	0.147582	OBM
102000000	LOC101741798	0.974257	OBM
101000000	LOC100862790	0.998489	OBM
102000000	LOC101743891	0.998977	OBM
102000000	LOC101742238	0.327029	OBM
102000000	LOC101735542	0.993919	OBM
102000000	LOC101737082	0.134669	OBM
102000000	LOC101741820	0.415271	OBM
102000000	LOC101739120	0.846591	OBM
692563	Apn1	0.9984	OBM
102000000	LOC101742640	0.966132	OBM
100000000	Osi20	0.651259	OBM
102000000	LOC101744237	0.967207	OBM
692686	Jheh2	0.994189	OBM
102000000	LOC101739417	0.991546	OBM
692643	LOC692643	0.938702	OBM
100000000	LOC100272001	0.329662	OBM
733025	LOC733025	0.987056	OBM
102000000	LOC101740249	0.523478	OBM
102000000	LOC101746300	0.550843	OBM
102000000	LOC101735703	0.741621	OBM
102000000	LOC101737432	0.563781	OBM
102000000	LOC101741353	0.743935	OBM
110000000	LOC110385092	0.287242	OBM
102000000	LOC101744748	0.968826	OBM
106000000	LOC105842680	0.833164	OBM
102000000	LOC101744367	0.078186	OBM
106000000	LOC105842972	0.385185	OBM
102000000	LOC101736467	0.161902	OBM
102000000	AGPAT5	0.998745	OBM
100000000	Cyp6ae22	0.998993	OBM
102000000	LOC101741126	0.998246	OBM
102000000	LOC101747023	0.997396	OBM
106000000	LOC105841723	0.33408	OBM
102000000	LOC101745659	0.996266	OBM
102000000	LOC101743755	0.536662	OBM
106000000	LOC105842085	0.24296	OBM
102000000	LOC101738177	0.995111	OBM
110000000	LOC110385791	0.989215	OBM
102000000	LOC101741211	0.626345	OBM
100000000	Ci-13	0.999378	OBM
102000000	LOC101735842	0.532706	OBM
102000000	LOC101736912	0.601613	OBM
102000000	LOC101746960	0.843966	OBM
102000000	LOC101740055	0.886798	OBM
102000000	LOC101735565	0.98847	OBM
101000000	HELII	0.916687	OBM
102000000	LOC101740984	0.976669	OBM
110000000	LOC110384794	0.987738	OBM
102000000	LOC101740799	0.996289	OBM
102000000	LOC101743147	0.391041	OBM
110000000	LOC110386522	0.999387	OBM
102000000	LOC101745319	0.999207	OBM
692585	Lgr	0.968067	OBM
102000000	LOC101735958	0.896746	OBM
102000000	LOC101746326	0.387474	OBM
102000000	LOC101736837	0.427089	OBM
692944	LOC692944	0.301864	OBM
102000000	LOC101743556	0.999667	OBM
102000000	LOC101744988	0.241214	OBM
102000000	LOC101744079	0.15393	OBM
102000000	LOC101738524	0.999274	OBM
102000000	LOC101737422	0.912141	OBM
101000000	SDH2b	0.997915	OBM
102000000	LOC101742088	0.944681	OBM
100000000	CPR19	0.141691	OBM
102000000	LOC101744092	0.871281	OBM
102000000	LOC101735393	0.84265	OBM
102000000	LOC101744328	0.849809	OBM
102000000	LOC101737836	0.999048	OBM
102000000	LOC101741233	0.999595	OBM
100000000	LOC100037426	0.245137	OBM
692550	CPR46	0.891041	OBM
100000000	CPG18	0.998468	OBM
102000000	LOC101742285	0.998579	OBM
102000000	LOC101738079	0.692216	OBM
102000000	LOC101735683	0.965541	OBM
102000000	LOC101736087	0.977492	OBM
102000000	LOC101744902	0.265509	OBM
102000000	LOC101741571	0.402043	OBM
102000000	LOC101743783	0.998764	OBM
102000000	LOC101742740	0.999148	OBM
692636	CP8	0.999193	OBM
102000000	LOC101743598	0.994696	OBM
102000000	LOC101738413	0.990547	OBM
102000000	LOC101736660	0.164272	OBM
102000000	LOC101743817	0.988355	OBM
102000000	LOC101738136	0.995254	OBM
102000000	LOC101744777	0.834365	OBM
102000000	LOC101737493	0.951597	OBM
100000000	ie1	0.87744	OBM
100000000	Cyp4l6	0.834185	OBM
102000000	LOC101738461	0.723874	OBM
102000000	LOC101742363	0.967667	OBM
102000000	LOC101740601	0.987243	OBM
100000000	aqp	0.742268	OBM
102000000	LOC101742492	0.996402	OBM
100000000	CPH26	0.971523	OBM
102000000	LOC101739150	0.977857	OBM
733139	Acade	0.514989	OBM
102000000	LOC101740302	0.993304	OBM
102000000	LOC101744754	0.998523	OBM
102000000	LOC101736739	0.998482	OBM
102000000	LOC101739129	0.95541	OBM
100000000	CPR52	0.889436	OBM
110000000	LOC110384772	0.861081	OBM
102000000	LOC101745175	0.969229	OBM
102000000	LOC101736365	0.840658	OBM
733130	LOC733130	0.64158	OBM
102000000	LOC101741120	0.827728	OBM
102000000	LOC101740018	0.994961	OBM
106000000	LOC105842610	0.330709	OBM
692792	LOC692792	0.452049	OBM
101000000	LOC100862834	0.754852	OBM
102000000	LOC101736620	0.54594	OBM
102000000	AGPAT2	0.999742	OBM
102000000	LOC101743813	0.950761	OBM
102000000	LOC101743088	0.970321	OBM
102000000	LOC101736310	0.137604	OBM
102000000	LOC101743822	0.572635	OBM
102000000	LOC101745635	0.224288	OBM
102000000	LOC101738723	0.537602	OBM
102000000	LOC101737729	0.986322	OBM
102000000	LOC101739690	0.939989	OBM
100000000	Cyp9a21	0.986924	OBM
100000000	ae19	0.995342	OBM
102000000	LOC101747146	0.759809	OBM
102000000	LOC101738575	0.702197	OBM
106000000	LOC105842759	0.386137	OBM
102000000	LOC101741628	0.866315	OBM
102000000	LOC101735616	0.997811	OBM
100000000	CPH13	0.993695	OBM
102000000	LOC101740368	0.548004	OBM
102000000	LOC101745105	0.999172	OBM
110000000	LOC110386425	0.724862	OBM
102000000	LOC101746263	0.285794	OBM
102000000	LOC101747037	0.999217	OBM
106000000	LOC105841377	0.518661	OBM
102000000	LOC101738007	0.875827	OBM
102000000	LOC101736606	0.996864	OBM
102000000	LOC101745131	0.999269	OBM
102000000	LOC101737000	0.976874	OBM
732863	LOC732863	0.998909	OBM
110000000	LOC110385002	0.998482	OBM
102000000	LOC101741952	0.987733	OBM
100000000	nAChRb2	0.962015	OBM
101000000	UGT10287A	0.987332	OBM
102000000	LOC101739225	0.784611	OBM
110000000	LOC110385892	0.230222	OBM
102000000	LOC101746195	0.999258	OBM
692395	CPR103	0.200195	OBM
102000000	LOC101744069	0.848745	OBM
102000000	LOC101740361	0.995822	OBM
106000000	LOC105841592	0.892848	OBM
102000000	LOC101741861	0.738897	OBM
102000000	LOC101744509	0.858827	OBM
102000000	LOC101735993	0.886517	OBM
100000000	Bbx-b11	0.998482	OBM
102000000	LOC101746835	0.893004	OBM
102000000	LOC101747131	0.834118	OBM
733033	LOC733033	0.989106	OBM
102000000	LOC101741619	0.998874	OBM
102000000	LOC101736678	0.973614	OBM
102000000	LOC101740097	0.724919	OBM
101000000	UGT33N1	0.956265	OBM
102000000	LOC101746852	0.891427	OBM
102000000	LOC101741373	0.995931	OBM
106000000	LOC105842620	0.496539	OBM
102000000	LOC101737272	0.150292	OBM
100000000	CPR33	0.992507	OBM
100000000	LOC100134925	0.78567	OBM
110000000	LOC110386133	0.999338	OBM
102000000	LOC101738553	0.996148	OBM
102000000	LOC101741863	0.77285	OBM
100000000	Glob1	0.926022	OBM
102000000	LOC101737414	0.921812	OBM
102000000	LOC101737870	0.642135	OBM
102000000	LOC101735816	0.3526	OBM
100000000	CPR17	0.496075	OBM
692556	FaR	0.422503	OBM
102000000	LOC101737544	0.149095	OBM
102000000	LOC101744880	0.690499	OBM
732898	LOC732898	0.387645	OBM
102000000	LOC101746958	0.90924	OBM
102000000	LOC101746322	0.991421	OBM
102000000	LOC101745048	0.991878	OBM
100000000	CPR12	0.524628	OBM
110000000	LOC110385088	0.136574	OBM
101000000	UGT41A1	0.558884	OBM
102000000	LOC101741421	0.817154	OBM
102000000	LOC101742340	0.730466	OBM
102000000	LOC101736782	0.627551	OBM
780857	Cyp4m9	0.998528	OBM
106000000	LOC105841799	0.545156	OBM
102000000	LOC101739344	0.86025	OBM
102000000	LOC101741178	0.922924	OBM
102000000	LOC101743945	0.772585	OBM
102000000	LOC101746161	0.498923	OBM
692363	CPR38	0.999611	OBM
102000000	LOC101739727	0.448419	OBM
692876	LOC692876	0.425884	OBM
692547	Cbp	0.15915	OBM
102000000	LOC101740411	0.96398	OBM
692946	CTL5	0.762753	OBM
102000000	LOC101736619	0.663586	OBM
102000000	LOC101736981	0.366399	OBM
692630	CTL11	0.734287	OBM
102000000	LOC101738364	0.980233	OBM
102000000	LOC101736818	0.983582	OBM
100000000	LOC100329149	0.967653	OBM
106000000	LOC105842458	0.311649	OBM
102000000	LOC101736031	0.615668	OBM
692790	Pp-bp	0.780321	OBM
102000000	LOC101738538	0.992564	OBM
102000000	LOC101738665	0.995998	OBM
102000000	LOC101736984	0.795541	OBM
102000000	LOC101745189	0.150382	OBM
102000000	LOC101735940	0.766722	OBM
102000000	LOC101741476	0.996451	OBM
692632	LOC692632	0.998913	OBM
102000000	LOC101738120	0.474865	OBM
102000000	LOC101741722	0.922718	OBM
102000000	LOC101745086	0.97378	OBM
102000000	LOC101741044	0.547094	OBM
102000000	LOC101745648	0.999503	OBM
100000000	serpin-32	0.758878	OBM
102000000	LOC101737125	0.937458	OBM
102000000	LOC101735686	0.998545	OBM
102000000	LOC101740603	0.427855	OBM
102000000	LOC101739451	0.891711	OBM
100000000	Cyp6b29	0.998858	OBM
102000000	LOC101745988	0.156595	OBM
102000000	LOC101738380	0.999657	OBM
102000000	LOC101742941	0.539747	OBM
100000000	Nanoso	0.991306	OBM
102000000	LOC101740108	0.952641	OBM
102000000	LOC101744960	0.87136	OBM
102000000	LOC101735849	0.958445	OBM
102000000	LOC101745800	0.998949	OBM
102000000	LOC101744542	0.209501	OBM
692433	Fps	0.979536	OBM
102000000	LOC101735698	0.146705	OBM
106000000	LOC105842780	0.444454	OBM
102000000	LOC101736216	0.188245	OBM
102000000	LOC101746660	0.999533	OBM
102000000	LOC101737711	0.8801	OBM
732910	LOC732910	0.6723	OBM
100000000	LOC100101177	0.996802	OBM
102000000	LOC101737702	0.305694	OBM
110000000	LOC110385413	0.13659	OBM
102000000	SCRB11	0.64295	OBM
102000000	LOC101746898	0.996551	OBM
102000000	LOC101743573	0.412963	OBM
102000000	LOC101743291	0.999026	OBM
102000000	LOC101745456	0.837349	OBM
102000000	LOC101735440	0.994004	OBM
100000000	CPH16	0.747284	OBM
692975	LOC692975	0.930047	OBM
102000000	LOC101742279	0.999015	OBM
102000000	LOC101742817	0.998585	OBM
733112	LOC733112	0.19368	OBM
102000000	LOC101744689	0.973088	OBM
102000000	LOC101738421	0.979382	OBM
102000000	LOC101736655	0.987189	OBM
102000000	LOC101737326	0.989878	OBM
100000000	BGRP3	0.955962	OBM
102000000	LOC101743120	0.618541	OBM
733001	LOC733001	0.576336	OBM
102000000	LOC101739608	0.994641	OBM
102000000	LOC101741247	0.79097	OBM
102000000	LOC101743176	0.966877	OBM
102000000	LOC101740086	0.990321	OBM
102000000	LOC101746776	0.565602	OBM
102000000	LOC101747173	0.251582	OBM
692422	p27K	0.997517	OBM
106000000	LOC105842978	0.907968	OBM
733021	LOC733021	0.994421	OBM
102000000	LOC101739663	0.990575	OBM
100000000	CPG5	0.994053	OBM
102000000	LOC101741073	0.996861	OBM
102000000	LOC101739999	0.206886	OBM
106000000	LOC105841263	0.444844	OBM
102000000	LOC101738789	0.297972	OBM
102000000	LOC101746547	0.605433	OBM
102000000	LOC101743629	0.986658	OBM
102000000	LOC101743197	0.902888	OBM
110000000	LOC110385087	0.998145	OBM
692437	CPG4	0.555693	OBM
693071	serpin-9	0.802075	OBM
102000000	LOC101739340	0.99198	OBM
102000000	LOC101738418	0.661639	OBM
102000000	LOC101744472	0.999617	OBM
102000000	LOC101737982	0.264402	OBM
692507	CPG1	0.658662	OBM
102000000	LOC101735736	0.331562	OBM
102000000	LOC101741567	0.998753	OBM
102000000	LOC101744981	0.998366	OBM
100000000	CPR55	0.271175	OBM
102000000	LOC101740492	0.158109	OBM
100000000	Hmg-s	0.59836	OBM
100000000	Ivd	0.984658	OBM
110000000	LOC110386795	0.889623	OBM
102000000	LOC101746581	0.123002	OBM
102000000	LOC101742808	0.232636	OBM
102000000	LOC101742836	0.819954	OBM
101000000	UGT40B4	0.989789	OBM
102000000	LOC101744198	0.998599	OBM
102000000	LOC101740697	0.346211	OBM
102000000	LOC101737461	0.99711	OBM
102000000	LOC101741764	0.989372	OBM
102000000	LOC101739926	0.996599	OBM
106000000	LOC105841553	0.765066	OBM
102000000	LOC101737385	0.955802	OBM
106000000	LOC105841447	0.192485	OBM
102000000	LOC101745012	0.850745	OBM
102000000	LOC101736744	0.999196	OBM
102000000	LOC101744617	0.981828	OBM
102000000	LOC101740143	0.286689	OBM
102000000	LOC101743034	0.999659	OBM
106000000	LOC105842306	0.819495	OBM
102000000	LOC101745302	0.893281	OBM
100000000	Cyp9g3	0.945523	OBM
101000000	UGT33K1	0.76473	OBM
102000000	LOC101746057	0.785795	OBM
692607	CLIP11	0.900352	OBM
102000000	LOC101741207	0.496573	OBM
102000000	LOC101736096	0.529357	OBM
102000000	LOC101744511	0.379452	OBM
102000000	LOC101735926	0.405438	OBM
102000000	LOC101745248	0.836502	OBM
102000000	LOC101739705	0.31912	OBM
102000000	LOC101742590	0.998877	OBM
102000000	LOC101737583	0.359547	OBM
102000000	LOC101745259	0.95768	OBM
101000000	gly	0.996426	OBM
106000000	LOC105842055	0.27667	OBM
102000000	LOC101746137	0.972226	OBM
102000000	LOC101739350	0.9986	OBM
110000000	LOC110384899	0.998675	OBM
110000000	LOC110386430	0.98918	OBM
100000000	Cyp6ab5	0.999172	OBM
102000000	LOC101738142	0.992434	OBM
102000000	LOC101744176	0.96103	OBM
102000000	LOC101740352	0.995138	OBM
106000000	LOC105841781	0.262413	OBM
100000000	CPR24	0.813915	OBM
102000000	LOC101736065	0.99697	OBM
102000000	LOC101740961	0.481824	OBM
102000000	LOC101735633	0.999506	OBM
100000000	LOC100101154	0.314283	OBM
102000000	LOC101744704	0.841144	OBM
102000000	LOC101739392	0.998951	OBM
102000000	LOC101738880	0.97021	OBM
102000000	LOC101746838	0.994335	OBM
110000000	LOC110384718	0.280712	OBM
102000000	LOC101740435	0.582866	OBM
780848	LOC780848	0.172472	OBM
101000000	LOC100500759	0.999461	OBM
106000000	LOC105841346	0.89282	OBM
102000000	LOC101740371	0.403285	OBM
100000000	Fmxg18c17	0.50451	OBM
102000000	LOC101735396	0.988234	OBM
106000000	LOC105842756	0.510502	OBM
102000000	LOC101741191	0.469444	OBM
101000000	LOC100736431	0.617019	OBM
102000000	LOC101743740	0.365746	OBM
102000000	LOC101746180	0.591952	OBM
102000000	LOC101736717	0.793402	OBM
102000000	LOC101739955	0.578574	OBM
106000000	LOC105841477	0.257693	OBM
692746	LOC692746	0.99758	OBM
102000000	LOC101736332	0.112535	OBM
102000000	LOC101741132	0.782646	OBM
102000000	LOC101741114	0.944928	OBM
100000000	CPH27	0.995015	OBM
102000000	LOC101745563	0.967615	OBM
102000000	LOC101738492	0.998597	OBM
692821	Hmgc	0.510733	OBM
102000000	LOC101737399	0.481272	OBM
106000000	LOC105841624	0.418152	OBM
102000000	LOC101735763	0.854634	OBM
102000000	LOC101738265	0.652722	OBM
102000000	LOC101735696	0.861863	OBM
106000000	LOC105842819	0.994224	OBM
102000000	LOC101737984	0.999268	OBM
102000000	LOC101744540	0.993242	OBM
101000000	cce-7	0.995564	OBM
100000000	GSTe4	0.395182	OBM
102000000	LOC101741957	0.278553	OBM
102000000	LOC101741096	0.214877	OBM
102000000	LOC101742084	0.602078	OBM
102000000	LOC101744405	0.966367	OBM
102000000	LOC101743938	0.992014	OBM
102000000	LOC101735562	0.999606	OBM
102000000	LOC101742585	0.339076	OBM
102000000	LOC101736745	0.999064	OBM
102000000	LOC101740785	0.208232	OBM
102000000	LOC101742091	0.375906	OBM
102000000	LOC101746607	0.991997	OBM
102000000	LOC101738727	0.443272	OBM
692735	ICE	0.949443	OBM
102000000	LOC101736404	0.947169	OBM
102000000	LOC101740356	0.997611	OBM
102000000	LOC101741517	0.989343	OBM
102000000	LOC101742447	0.996863	OBM
102000000	LOC101740671	0.274008	OBM
102000000	LOC101745945	0.759432	OBM
102000000	LOC101737749	0.989912	OBM
102000000	LOC101735939	0.975148	OBM
692517	G3pdh-1	0.57849	OBM
102000000	LOC101741659	0.999436	OBM
102000000	LOC101735309	0.992103	OBM
102000000	LOC101736268	0.147362	OBM
102000000	LOC101737936	0.998638	OBM
733056	Adh	0.936402	OBM
102000000	LOC101738753	0.124764	OBM
102000000	LOC101735760	0.632302	OBM
102000000	LOC101738476	0.894832	OBM
110000000	LOC110386789	0.998482	OBM
102000000	LOC101744601	0.942311	OBM
102000000	LOC101742039	0.330798	OBM
692949	LOC692949	0.982151	OBM
102000000	LOC101746257	0.921652	OBM
101000000	LOC100862769	0.651162	OBM
102000000	LOC101735738	0.558203	OBM
102000000	LOC101736974	0.271185	OBM
102000000	LOC101739709	0.299731	OBM
102000000	LOC101741921	0.997266	OBM
101000000	FANCD2	0.8519	OBM
733011	Hyi	0.995779	OBM
102000000	LOC101744100	0.997001	OBM
733102	Mtap	0.993632	OBM
102000000	LOC101744979	0.317249	OBM
100000000	CPH11	0.333236	OBM
102000000	FaMeT7	0.979338	OBM
110000000	LOC110386819	0.989293	OBM
102000000	LOC101745614	0.751036	OBM
101000000	LOC100526775	0.53169	OBM
102000000	LOC101742165	0.116773	OBM
102000000	LOC101738895	0.999453	OBM
102000000	LOC101742440	0.086079	OBM
102000000	yellow-f	0.955157	OBM
102000000	LOC101745811	0.966253	OBM
110000000	LOC110385405	0.974556	OBM
102000000	LOC101736897	0.941391	OBM
102000000	LOC101745410	0.977169	OBM
778478	LOC778478	0.870292	OBM
100000000	CPR15	0.984496	OBM
692452	Lsp-t	0.999105	OBM
100000000	CPR32	0.98185	OBM
101000000	uENF2	0.307909	OBM
693038	LOC693038	0.998913	OBM
100000000	Cyp314a1	0.218587	OBM
102000000	LOC101746890	0.281988	OBM
692863	LOC692863	0.564965	OBM
102000000	LOC101746622	0.807049	OBM
102000000	LOC101746502	0.974372	OBM
693048	CPR41	0.998713	OBM
692505	LOC692505	0.961234	OBM
106000000	LOC105842932	0.821441	OBM
102000000	LOC101743675	0.998739	OBM
692354	VAP	0.564352	OBM
102000000	LOC101745377	0.962853	OBM
100000000	Cyp337a1	0.999071	OBM
102000000	LOC101740909	0.835641	OBM
102000000	LOC101739532	0.537024	OBM
102000000	LOC101743432	0.9974	OBM
102000000	LOC101746233	0.992142	OBM
102000000	LOC101746841	0.140599	OBM
102000000	LOC101745829	0.338762	BM0hpd
102000000	LOC101736188	0.096664	BM0hpd
102000000	LOC101737502	0.420477	BM0hpd
102000000	LOC101739670	0.658092	BM0hpd
100000000	Cap-d3	0.27833	BM0hpd
102000000	LOC101742080	0.154245	BM0hpd
102000000	LOC101745181	0.662323	BM0hpd
102000000	LOC101736169	0.478665	BM0hpd
102000000	LOC101737837	0.404501	BM0hpd
733088	LOC733088	0.41952	BM0hpd
102000000	LOC101741324	0.443208	BM0hpd
102000000	LOC101746324	0.428293	BM0hpd
100000000	LOC100101162	0.524695	BM0hpd
102000000	LOC101736577	0.585354	BM0hpd
102000000	LOC101746223	0.317733	BM0hpd
102000000	LOC101742881	0.17327	BM0hpd
692453	Ahsa1	0.293751	BM0hpd
110000000	LOC110384822	0.176884	BM0hpd
102000000	LOC101746430	0.494696	BM0hpd
102000000	LOC101738935	0.337693	BM0hpd
102000000	LOC101738743	0.725367	BM0hpd
102000000	LOC101745448	0.504269	BM0hpd
102000000	LOC101740172	0.492111	BM0hpd
102000000	LOC101745336	0.407634	BM0hpd
102000000	LOC101742988	0.259494	BM0hpd
102000000	LOC101743237	0.243102	BM0hpd
102000000	LOC101736468	0.281314	BM0hpd
102000000	LOC101741596	0.421629	BM0hpd
102000000	LOC101746231	0.346243	BM0hpd
102000000	LOC101740865	0.164973	BM0hpd
102000000	LOC101736494	0.778076	BM0hpd
102000000	LOC101738035	0.393896	BM0hpd
102000000	LOC101746684	0.274338	BM0hpd
102000000	LOC101736884	0.703227	BM0hpd
102000000	LOC101746674	0.438066	BM0hpd
102000000	LOC101743928	0.308795	BM0hpd
102000000	LOC101737230	0.193552	BM0hpd
102000000	LOC101739316	0.510122	BM0hpd
102000000	LOC101743751	0.467505	BM0hpd
102000000	LOC101740295	0.314681	BM0hpd
106000000	LOC105842785	0.55411	BM0hpd
102000000	LOC101739588	0.519556	BM0hpd
102000000	LOC101741333	0.420444	BM0hpd
102000000	LOC101739146	0.856778	BM0hpd
102000000	LOC101746146	0.529751	BM0hpd
102000000	LOC101741547	0.210776	BM0hpd
102000000	LOC101743916	0.348495	BM0hpd
102000000	LOC101746749	0.392651	BM0hpd
102000000	LOC101746692	0.322471	BM0hpd
102000000	LOC101746347	0.34623	BM0hpd
102000000	LOC101739829	0.620052	BM0hpd
110000000	LOC110385529	0.468031	BM0hpd
102000000	LOC101743513	0.783488	BM0hpd
102000000	LOC101738241	0.45796	BM0hpd
102000000	LOC101738951	0.807157	BM0hpd
102000000	LOC101737247	0.329294	BM0hpd
102000000	LOC101746228	0.241109	BM0hpd
102000000	LOC101737039	0.865493	BM0hpd
102000000	LOC101741399	0.404819	BM0hpd
102000000	LOC101742856	0.716725	BM0hpd
102000000	LOC101736179	0.522469	BM0hpd
102000000	LOC101746097	0.869463	BM0hpd
110000000	LOC110385970	0.236241	BM0hpd
102000000	LOC101738605	0.41002	BM0hpd
102000000	LOC101739236	0.319337	BM0hpd
102000000	LOC101745746	0.589803	BM0hpd
102000000	LOC101746773	0.161953	BM0hpd
102000000	LOC101745949	0.369014	BM0hpd
102000000	LOC101739972	0.782834	BM0hpd
106000000	LOC105841250	0.927741	BM0hpd
692615	CSP5	0.466728	BM0hpd
102000000	LOC101735948	0.715972	BM0hpd
102000000	LOC101740586	0.75805	BM0hpd
102000000	LOC101737951	0.183331	BM0hpd
102000000	LOC101736102	0.18591	BM0hpd
102000000	LOC101741034	0.332016	BM0hpd
102000000	LOC101737212	0.92704	BM0hpd
110000000	LOC110386381	0.387991	BM0hpd
102000000	LOC101735789	0.470749	BM0hpd
106000000	LOC105842679	0.144581	BM0hpd
102000000	LOC101740119	0.495894	BM0hpd
102000000	LOC101743199	0.804538	BM0hpd
102000000	LOC101746524	0.303865	BM0hpd
102000000	LOC101745625	0.492729	BM0hpd
102000000	CDK2	0.605046	BM0hpd
102000000	LOC101743371	0.333891	BM0hpd
102000000	LOC101739819	0.367089	BM0hpd
102000000	LOC101742845	0.353494	BM0hpd
102000000	LOC101737849	0.304673	BM0hpd
102000000	LOC101740704	0.408613	BM0hpd
102000000	LOC101742898	0.741105	BM0hpd
102000000	LOC101737251	0.265717	BM0hpd
102000000	LOC101746320	0.469776	BM0hpd
102000000	LOC101736454	0.843604	BM0hpd
102000000	LOC101743519	0.172573	BM0hpd
102000000	LOC101743637	0.331184	BM0hpd
106000000	LOC105841808	0.578686	BM0hpd
102000000	LOC101738475	0.216394	BM0hpd
102000000	LOC101737132	0.594659	BM0hpd
102000000	LOC101735688	0.491543	BM0hpd
102000000	LOC101746891	0.254547	BM0hpd
102000000	LOC101741969	0.375011	BM0hpd
102000000	dimm	0.538241	BM0hpd
102000000	LOC101743240	0.87921	BM0hpd
102000000	LOC101741866	0.363398	BM0hpd
102000000	LOC101737577	0.134882	BM0hpd
102000000	LOC101744751	0.191206	BM0hpd
110000000	LOC110385041	0.304227	BM0hpd
102000000	LOC101741634	0.265579	BM0hpd
102000000	LOC101742403	0.572254	BM0hpd
102000000	LOC101744402	0.53795	BM0hpd
102000000	LOC101742706	0.268754	BM0hpd
102000000	LOC101739585	0.141444	BM0hpd
102000000	LOC101737989	0.188084	BM0hpd
102000000	LOC101735611	0.738736	BM0hpd
102000000	LOC101739693	0.609341	BM0hpd
102000000	LOC101735725	0.305429	BM0hpd
732890	LOC732890	0.695436	BM0hpd
102000000	LOC101743534	0.262856	BM0hpd
102000000	LOC101742529	0.370374	BM0hpd
102000000	LOC101741270	0.219869	BM0hpd
102000000	LOC101738047	0.667624	BM0hpd
102000000	LOC101741415	0.525667	BM0hpd
692483	Sirt2	0.802764	BM0hpd
102000000	LOC101739000	0.422291	BM0hpd
102000000	LOC101738967	0.47679	BM0hpd
102000000	LOC101736703	0.236382	BM0hpd
100000000	MSL1	0.24709	BM0hpd
102000000	LOC101737261	0.194119	BM0hpd
110000000	LOC110385425	0.261172	BM0hpd
101000000	LOC100862827	0.209335	BM0hpd
102000000	LOC101738920	0.267453	BM0hpd
101000000	LOC100862752	0.24218	BM0hpd
102000000	LOC101744282	0.297225	BM0hpd
102000000	LOC101737887	0.579739	BM0hpd
102000000	LOC101740687	0.353902	BM0hpd
106000000	LOC105841675	0.72151	BM0hpd
692591	Hsp20.4	0.183459	BM0hpd
110000000	LOC110385248	0.339449	BM0hpd
102000000	LOC101745183	0.906028	BM0hpd
106000000	LOC105842568	0.239423	BM0hpd
102000000	LOC101740650	0.655498	BM0hpd
102000000	LOC101746351	0.508427	BM0hpd
100000000	LOC100126204	0.315622	BM0hpd
102000000	LOC101745004	0.177912	BM0hpd
102000000	LOC101742295	0.152557	BM0hpd
102000000	LOC101746842	0.328358	BM0hpd
102000000	LOC101741086	0.441552	BM0hpd
102000000	LOC101743718	0.200554	BM0hpd
102000000	LOC101744040	0.47661	BM0hpd
102000000	LOC101739802	0.328123	BM0hpd
102000000	LOC101744300	0.549121	BM0hpd
102000000	LOC101736945	0.528002	BM0hpd
102000000	LOC101737525	0.290384	BM0hpd
102000000	LOC101737628	0.267715	BM0hpd
102000000	LOC101737046	0.215347	BM0hpd
102000000	LOC101741155	0.230142	BM0hpd
692899	LOC692899	0.855815	BM0hpd
102000000	LOC101741258	0.435031	BM0hpd
102000000	LOC101742946	0.526061	BM0hpd
102000000	LOC101737790	0.577814	BM0hpd
102000000	LOC101743177	0.271327	BM0hpd
102000000	LOC101745357	0.695605	BM0hpd
102000000	LOC101742552	0.610496	BM0hpd
102000000	LOC101737340	0.208926	BM0hpd
102000000	LOC101744349	0.540188	BM0hpd
102000000	LOC101735564	0.32979	BM0hpd
102000000	LOC101745384	0.284386	BM0hpd
102000000	LOC101743746	0.419068	BM0hpd
100000000	Cdk7	0.266976	BM0hpd
102000000	LOC101740425	0.608376	BM0hpd
102000000	LOC101736849	0.635469	BM0hpd
102000000	LOC101736633	0.158657	BM0hpd
102000000	LOC101735582	0.324377	BM0hpd
102000000	LOC101744650	0.324823	BM0hpd
102000000	LOC101746390	0.117711	BM0hpd
102000000	LOC101742583	0.414877	BM0hpd
102000000	LOC101737063	0.355902	BM0hpd
102000000	LOC101746668	0.441044	BM0hpd
692928	LOC692928	0.485879	BM0hpd
102000000	LOC101744021	0.275902	BM0hpd
102000000	LOC101739024	0.889928	BM0hpd
102000000	LOC101742698	0.23886	BM0hpd
102000000	LOC101739698	0.619195	BM0hpd
101000000	p90srk	0.183171	BM0hpd
102000000	LOC101738129	0.220402	BM0hpd
102000000	LOC101740778	0.195802	BM0hpd
102000000	LOC101742795	0.321793	BM0hpd
693077	LOC693077	0.197275	BM0hpd
102000000	LOC101741455	0.909763	BM0hpd
102000000	LOC101745914	0.280142	BM0hpd
692541	LOC692541	0.6989	BM0hpd
102000000	LOC101746073	0.236935	BM0hpd
106000000	LOC105841766	0.155485	BM0hpd
102000000	LOC101746115	0.538403	BM0hpd
102000000	LOC101740467	0.337029	BM0hpd
102000000	LOC101737556	0.669655	BM0hpd
102000000	LOC101744526	0.290758	BM0hpd
102000000	LOC101741474	0.812122	BM0hpd
102000000	LOC101747125	0.336815	BM0hpd
106000000	LOC105842269	0.206692	BM0hpd
102000000	LOC101736324	0.161091	BM0hpd
100000000	LOC100037444	0.398392	BM0hpd
102000000	LOC101741487	0.460579	BM0hpd
102000000	LOC101742969	0.749269	BM0hpd
102000000	LOC101736021	0.407617	BM0hpd
102000000	LOC101743404	0.180278	BM0hpd
102000000	LOC101741660	0.261839	BM0hpd
102000000	LOC101736631	0.449557	BM0hpd
102000000	LOC101739842	0.223939	BM0hpd
102000000	LOC101743617	0.329003	BM0hpd
102000000	LOC101740495	0.762157	BM0hpd
102000000	LOC101743225	0.593866	BM0hpd
106000000	LOC105841883	0.36419	BM0hpd
102000000	LOC101736271	0.417591	BM0hpd
102000000	LOC101740386	0.295847	BM0hpd
102000000	LOC101740753	0.318571	BM0hpd
102000000	LOC101738678	0.198236	BM0hpd
102000000	LOC101746106	0.597889	BM0hpd
102000000	LOC101745239	0.317972	BM0hpd
102000000	LOC101743245	0.549988	BM0hpd
102000000	LOC101744396	0.28579	BM0hpd
102000000	LOC101737801	0.293766	BM0hpd
102000000	LOC101743464	0.322764	BM0hpd
102000000	LOC101738738	0.654768	BM0hpd
102000000	LOC101736592	0.101412	BM0hpd
102000000	LOC101741935	0.461603	BM0hpd
102000000	LOC101744043	0.227447	BM0hpd
100000000	Or-27	0.682289	BM0hpd
102000000	LOC101735851	0.146112	BM0hpd
102000000	LOC101736762	0.266132	BM0hpd
102000000	LOC101742327	0.332803	BM0hpd
102000000	LOC101747126	0.651703	BM0hpd
102000000	LOC101738233	0.580531	BM0hpd
106000000	LOC105841890	0.405749	BM0hpd
102000000	LOC101746286	0.892244	BM0hpd
100000000	dcr-2	0.471481	BM0hpd
102000000	LOC101745916	0.180302	BM0hpd
102000000	LOC101738522	0.483464	BM0hpd
102000000	LOC101738157	0.617722	BM0hpd
102000000	LOC101739828	0.569636	BM0hpd
102000000	LOC101735547	0.191447	BM0hpd
102000000	LOC101735821	0.422402	BM0hpd
102000000	LOC101741003	0.472674	BM0hpd
100000000	Gklp	0.531863	BM0hpd
102000000	LOC101740741	0.328121	BM0hpd
102000000	LOC101741022	0.743685	BM0hpd
102000000	LOC101744844	0.397359	BM0hpd
102000000	LOC101746071	0.556013	BM0hpd
102000000	LOC101737098	0.10633	BM0hpd
102000000	LOC101735699	0.41582	BM0hpd
100000000	Aubergine	0.421963	BM0hpd
102000000	LOC101740873	0.464977	BM0hpd
102000000	LOC101740252	0.243351	BM0hpd
102000000	LOC101741644	0.425659	BM0hpd
102000000	LOC101737811	0.138493	BM0hpd
102000000	LOC101741751	0.545886	BM0hpd
102000000	LOC101738067	0.259759	BM0hpd
102000000	LOC101739981	0.77504	BM0hpd
102000000	LOC101745176	0.183579	BM0hpd
102000000	LOC101740661	0.222148	BM0hpd
102000000	LOC101745558	0.733122	BM0hpd
102000000	LOC101736378	0.250462	BM0hpd
102000000	LOC101741275	0.338802	BM0hpd
102000000	LOC101735786	0.488298	BM0hpd
102000000	LOC101738583	0.408522	BM0hpd
102000000	LOC101743219	0.567546	BM0hpd
102000000	LOC101735837	0.715083	BM0hpd
102000000	LOC101738847	0.358819	BM0hpd
102000000	LOC101743634	0.17343	BM0hpd
102000000	LOC101743205	0.775965	BM0hpd
102000000	LOC101740281	0.704653	BM0hpd
102000000	LOC101744222	0.295882	BM0hpd
102000000	LOC101737901	0.316701	BM0hpd
102000000	LOC101735681	0.216493	BM0hpd
102000000	LOC101742532	0.911875	BM0hpd
102000000	LOC101735874	0.604454	BM0hpd
106000000	LOC105842239	0.44746	BM0hpd
102000000	LOC101743520	0.216189	BM0hpd
102000000	LOC101736320	0.321768	BM0hpd
102000000	LOC101736147	0.239099	BM0hpd
102000000	LOC101739856	0.513444	BM0hpd
102000000	LOC101742749	0.413477	BM0hpd
100000000	Osi7	0.733297	BM0hpd
102000000	LOC101745343	0.278978	BM0hpd
102000000	LOC101743361	0.875613	BM0hpd
102000000	LOC101739443	0.338896	BM0hpd
106000000	LOC105842608	0.576377	BM0hpd
102000000	LOC101745487	0.564488	BM0hpd
102000000	LOC101743571	0.879188	BM0hpd
102000000	LOC101740110	0.649179	BM0hpd
692600	Spi2	0.206253	BM0hpd
102000000	LOC101740600	0.353304	BM0hpd
102000000	LOC101741666	0.536861	BM0hpd
102000000	LOC101736172	0.365338	BM0hpd
102000000	LOC101745796	0.639504	BM0hpd
102000000	LOC101746404	0.545536	BM0hpd
102000000	LOC101737533	0.464454	BM0hpd
106000000	LOC105841554	0.464406	BM0hpd
110000000	LOC110386622	0.326787	BM0hpd
692503	Hop	0.672845	BM0hpd
102000000	LOC101737597	0.243083	BM0hpd
106000000	LOC105842530	0.228874	BM0hpd
102000000	LOC101747221	0.219427	BM0hpd
102000000	LOC101743899	0.381138	BM0hpd
102000000	LOC101736635	0.5905	BM0hpd
102000000	LOC101745099	0.20374	BM0hpd
102000000	LOC101743398	0.810256	BM0hpd
102000000	LOC101736723	0.470175	BM0hpd
106000000	LOC105842410	0.361573	BM0hpd
102000000	LOC101742611	0.540974	BM0hpd
102000000	LOC101746492	0.497153	BM0hpd
102000000	LOC101745622	0.833191	BM0hpd
102000000	LOC101736109	0.766785	BM0hpd
102000000	LOC101744251	0.289181	BM0hpd
102000000	LOC101744539	0.319176	BM0hpd
102000000	LOC101740241	0.830207	BM0hpd
110000000	LOC110385014	0.492991	BM0hpd
102000000	LOC101742918	0.339359	BM0hpd
102000000	LOC101743541	0.241836	BM0hpd
102000000	LOC101746183	0.166133	BM0hpd
106000000	LOC105841522	0.372221	BM0hpd
102000000	LOC101735782	0.69705	BM0hpd
102000000	LOC101742650	0.333204	BM0hpd
102000000	LOC101735776	0.690439	BM0hpd
102000000	LOC101740188	0.229824	BM0hpd
102000000	LOC101745454	0.118413	BM0hpd
102000000	LOC101738210	0.448291	BM0hpd
102000000	LOC101740712	0.766471	BM0hpd
102000000	LOC101746039	0.287247	BM0hpd
106000000	LOC105842630	0.488209	BM0hpd
106000000	LOC105842222	0.639045	BM2hpd
693105	Ippi	0.98484	BM2hpd
102000000	LOC101742293	0.858475	BM2hpd
110000000	LOC110385754	0.950147	BM2hpd
102000000	LOC101744697	0.462798	BM2hpd
100000000	Tm	0.354435	BM2hpd
100000000	NGR-B3	0.911296	BM2hpd
102000000	LOC101736748	0.963051	BM2hpd
102000000	LOC101735931	0.383082	BM2hpd
102000000	LOC101740788	0.323134	BM2hpd
100000000	LOC100302035	0.91972	BM2hpd
102000000	LOC101744537	0.387385	BM2hpd
102000000	LOC101737668	0.760557	BM2hpd
102000000	LOC101740910	0.894663	BM2hpd
102000000	LOC101744608	0.676497	BM2hpd
692835	Mpk	0.767886	BM2hpd
102000000	LOC101735822	0.36014	BM2hpd
692783	ace1	0.739495	BM2hpd
110000000	LOC110385076	0.943006	BM2hpd
102000000	LOC101735659	0.85798	BM2hpd
732867	LOC732867	0.893796	BM2hpd
102000000	LOC101736073	0.628338	BM2hpd
102000000	LOC101743769	0.362651	BM2hpd
102000000	LOC101737596	0.676294	BM2hpd
102000000	LOC101738127	0.473717	BM2hpd
102000000	LOC101738533	0.908386	BM2hpd
102000000	LOC101742480	0.427846	BM2hpd
102000000	LOC101744879	0.567789	BM2hpd
110000000	LOC110386626	0.246954	BM2hpd
102000000	LOC101735826	0.533877	BM2hpd
102000000	LOC101737553	0.793751	BM2hpd
102000000	LOC101745750	0.358224	BM2hpd
102000000	LOC101743531	0.84664	BM2hpd
102000000	LOC101742438	0.492822	BM2hpd
100000000	NGR-A34	0.324967	BM2hpd
102000000	LOC101740229	0.817076	BM2hpd
102000000	LOC101743490	0.254649	BM2hpd
102000000	LOC101737281	0.793178	BM2hpd
102000000	LOC101736829	0.34045	BM2hpd
100000000	LOC100101152	0.39338	BM2hpd
102000000	LOC101742271	0.464085	BM2hpd
102000000	LOC101738795	0.23887	BM2hpd
102000000	LOC101739924	0.893529	BM2hpd
100000000	LOC100134926	0.269498	BM2hpd
102000000	LOC101743192	0.309125	BM2hpd
102000000	LOC101735677	0.464511	BM2hpd
102000000	LOC101746915	0.578806	BM2hpd
102000000	LOC101738983	0.841662	BM2hpd
102000000	LOC101744245	0.518129	BM2hpd
102000000	LOC101742883	0.42611	BM2hpd
102000000	LOC101739007	0.538526	BM2hpd
102000000	LOC101736959	0.606276	BM2hpd
102000000	LOC101743701	0.580771	BM2hpd
106000000	LOC105841939	0.646818	BM2hpd
102000000	LOC101740517	0.584942	BM2hpd
102000000	LOC101740007	0.482112	BM2hpd
102000000	LOC101737762	0.402095	BM2hpd
102000000	LOC101745354	0.344647	BM2hpd
102000000	LOC101742986	0.399526	BM2hpd
102000000	LOC101743990	0.404303	BM2hpd
102000000	LOC101740443	0.912697	BM2hpd
102000000	LOC101747088	0.935656	BM2hpd
102000000	LOC101742287	0.839649	BM2hpd
102000000	LOC101738130	0.714589	BM2hpd
102000000	LOC101739325	0.970053	BM2hpd
102000000	LOC101738750	0.550132	BM2hpd
102000000	LOC101736773	0.304972	BM2hpd
102000000	LOC101738348	0.297733	BM2hpd
102000000	LOC101744274	0.405935	BM2hpd
102000000	LOC101737659	0.337889	BM2hpd
102000000	LOC101742540	0.290339	BM2hpd
102000000	LOC101738499	0.426602	BM2hpd
102000000	LOC101740009	0.873396	BM2hpd
102000000	LOC101741674	0.327838	BM2hpd
102000000	LOC101743206	0.445963	BM2hpd
693076	Pglym	0.37635	BM2hpd
778518	MLC-2	0.697365	BM2hpd
102000000	LOC101744489	0.793598	BM2hpd
102000000	LOC101738914	0.971944	BM2hpd
106000000	LOC105841316	0.370612	BM2hpd
102000000	LOC101741544	0.671192	BM2hpd
102000000	LOC101746333	0.507941	BM2hpd
102000000	LOC101742978	0.437885	BM2hpd
102000000	LOC101736855	0.151659	BM2hpd
693010	Pnpo	0.440465	BM2hpd
692805	LOC692805	0.522868	BM2hpd
110000000	LOC110384702	0.202925	BM2hpd
102000000	LOC101740823	0.983624	BM2hpd
102000000	LOC101736064	0.891311	BM2hpd
102000000	LOC101743905	0.870084	BM2hpd
102000000	LOC101740938	0.93759	BM2hpd
102000000	LOC101735769	0.556061	BM2hpd
102000000	LOC101739892	0.572804	BM2hpd
100000000	CTL6	0.764427	BM2hpd
733104	Taf13	0.892077	BM2hpd
102000000	LOC101741600	0.910143	BM2hpd
102000000	LOC101741893	0.968784	BM2hpd
102000000	LOC101742083	0.220853	BM2hpd
102000000	LOC101744836	0.202612	BM2hpd
692868	LOC692868	0.840025	BM2hpd
102000000	LOC101740151	0.545133	BM2hpd
102000000	LOC101740857	0.95898	BM2hpd
102000000	LOC101738501	0.611003	BM2hpd
102000000	LOC101739393	0.798908	BM2hpd
102000000	LOC101736557	0.913815	BM2hpd
102000000	LOC101742488	0.478576	BM2hpd
106000000	LOC105842498	0.61872	BM2hpd
110000000	LOC110385651	0.385546	BM2hpd
732961	LOC732961	0.454699	BM2hpd
102000000	LOC101746764	0.447936	BM2hpd
102000000	LOC101743635	0.754284	BM2hpd
102000000	LOC101745638	0.339626	BM2hpd
102000000	LOC101738355	0.210642	BM2hpd
100000000	CPR119	0.254952	BM2hpd
732916	LOC732916	0.245379	BM2hpd
102000000	LOC101739396	0.822637	BM2hpd
106000000	LOC105841793	0.368959	BM2hpd
102000000	LOC101737092	0.507435	BM2hpd
102000000	LOC101747083	0.173743	BM2hpd
102000000	LOC101742302	0.56711	BM2hpd
102000000	LOC101738744	0.256403	BM2hpd
102000000	LOC101737464	0.556243	BM2hpd
102000000	LOC101735566	0.632536	BM2hpd
102000000	LOC101739128	0.772263	BM2hpd
100000000	LOC100101160	0.79606	BM2hpd
102000000	LOC101746082	0.44304	BM2hpd
102000000	LOC101739219	0.220466	BM2hpd
102000000	LOC101737373	0.793262	BM2hpd
102000000	LOC101738004	0.872617	BM2hpd
102000000	LOC101741971	0.46107	BM2hpd
102000000	LOC101746117	0.705239	BM2hpd
102000000	LOC101740270	0.546031	BM2hpd
106000000	LOC105842572	0.614412	BM2hpd
102000000	LOC101742282	0.228094	BM2hpd
100000000	LOC100141456	0.900757	BM2hpd
102000000	LOC101738863	0.127531	BM2hpd
102000000	LOC101739467	0.354644	BM2hpd
102000000	LOC101745374	0.520312	BM2hpd
102000000	LOC101741204	0.681973	BM2hpd
102000000	LOC101736846	0.312648	BM2hpd
102000000	LOC101742464	0.250841	BM2hpd
102000000	LOC101742054	0.231672	BM2hpd
102000000	LOC101744834	0.696132	BM2hpd
102000000	LOC101745168	0.785551	BM2hpd
102000000	LOC101744709	0.26697	BM2hpd
106000000	LOC105841986	0.180817	BM2hpd
732883	LOC732883	0.892833	BM2hpd
102000000	LOC101736367	0.732663	BM2hpd
102000000	LOC101736333	0.711152	BM2hpd
102000000	LOC101738032	0.141187	BM2hpd
106000000	LOC105842318	0.805447	BM2hpd
100000000	Cyp305b1	0.907434	BM2hpd
101000000	FRSA	0.406787	BM2hpd
102000000	LOC101736345	0.930298	BM2hpd
100000000	CPR60	0.726275	BM2hpd
102000000	LOC101735463	0.26562	BM2hpd
100000000	mRpS14	0.681346	BM2hpd
102000000	LOC101743811	0.417235	BM2hpd
102000000	LOC101740660	0.601927	BM2hpd
692801	LOC692801	0.523124	BM2hpd
102000000	LOC101741955	0.960442	BM2hpd
733123	LOC733123	0.875591	BM2hpd
102000000	LOC101738617	0.922895	BM2hpd
102000000	LOC101736788	0.582331	BM2hpd
102000000	LOC101737741	0.509698	BM2hpd
110000000	LOC110385478	0.869028	BM2hpd
102000000	LOC101737021	0.295752	BM2hpd
102000000	LOC101743729	0.689229	BM2hpd
778508	LOC778508	0.398436	BM2hpd
102000000	LOC101740236	0.877343	BM2hpd
733082	LOC733082	0.946113	BM2hpd
102000000	LOC101737240	0.565897	BM2hpd
102000000	LOC101738893	0.851338	BM2hpd
110000000	LOC110384740	0.949082	BM2hpd
102000000	LOC101742745	0.228831	BM2hpd
102000000	LOC101742272	0.228024	BM2hpd
100000000	LOC100101189	0.423429	BM2hpd
102000000	LOC101739474	0.314531	BM2hpd
102000000	LOC101743096	0.303284	BM2hpd
102000000	LOC101739135	0.664223	BM2hpd
102000000	LOC101736061	0.753962	BM2hpd
102000000	LOC101736178	0.930195	BM2hpd
102000000	LOC101738886	0.964591	BM2hpd
102000000	LOC101743609	0.853328	BM2hpd
102000000	LOC101744166	0.879044	BM2hpd
102000000	LOC101743642	0.472309	BM2hpd
100000000	Ero1	0.763534	BM2hpd
100000000	Era.3	0.960304	BM2hpd
102000000	LOC101737209	0.326094	BM2hpd
100000000	Era.2	0.528542	BM2hpd
102000000	LOC101737955	0.654169	BM2hpd
102000000	LOC101737769	0.969658	BM2hpd
102000000	LOC101744365	0.308786	BM2hpd
102000000	LOC101741702	0.879025	BM2hpd
102000000	LOC101744857	0.456294	BM2hpd
102000000	LOC101740737	0.853137	BM2hpd
102000000	LOC101744559	0.928757	BM2hpd
102000000	LOC101738632	0.856495	BM2hpd
106000000	LOC105841545	0.98765	BM2hpd
102000000	LOC101739922	0.604228	BM2hpd
102000000	LOC101741252	0.414714	BM2hpd
102000000	LOC101744518	0.724782	BM2hpd
102000000	LOC101739929	0.433651	BM2hpd
102000000	LOC101741831	0.901437	BM2hpd
102000000	LOC101735456	0.881847	BM2hpd
102000000	LOC101745431	0.879493	BM2hpd
102000000	LOC101742560	0.386213	BM2hpd
102000000	LOC101738716	0.105609	BM2hpd
102000000	LOC101745594	0.274311	BM2hpd
102000000	LOC101743330	0.95348	BM2hpd
102000000	LOC101736883	0.338918	BM2hpd
102000000	LOC101740611	0.370559	BM2hpd
102000000	LOC101738650	0.30832	BM2hpd
102000000	LOC101737157	0.302051	BM2hpd
102000000	LOC101737298	0.39804	BM2hpd
100000000	Erb.2	0.982517	BM2hpd
106000000	LOC105841771	0.895039	BM2hpd
102000000	LOC101744930	0.538612	BM2hpd
102000000	LOC101739783	0.879939	BM2hpd
102000000	LOC101735718	0.307265	BM2hpd
102000000	LOC101739535	0.969552	BM2hpd
101000000	LOC100862762	0.271952	BM2hpd
102000000	LOC101742509	0.261417	BM2hpd
102000000	LOC101739198	0.492911	BM2hpd
102000000	LOC101740986	0.792356	BM2hpd
692981	LOC692981	0.272663	BM2hpd
102000000	LOC101741342	0.489362	BM2hpd
733018	LOC733018	0.725689	BM2hpd
102000000	LOC101735753	0.539713	BM2hpd
102000000	LOC101746165	0.299757	BM2hpd
102000000	LOC101740288	0.836865	BM2hpd
102000000	LOC101740363	0.361338	BM2hpd
102000000	LOC101736671	0.522271	BM2hpd
102000000	LOC101738197	0.244248	BM2hpd
102000000	LOC101740133	0.537729	BM2hpd
106000000	LOC105841935	0.220366	BM2hpd
102000000	LOC101745808	0.752322	BM2hpd
100000000	Tau	0.183993	BM2hpd
102000000	LOC101739170	0.36706	BM2hpd
692578	Cnb	0.279996	BM2hpd
102000000	LOC101746484	0.91851	BM2hpd
102000000	LOC101739277	0.780002	BM2hpd
110000000	LOC110385484	0.833348	BM2hpd
102000000	LOC101740398	0.722836	BM2hpd
102000000	LOC101747036	0.580712	BM2hpd
102000000	LOC101743507	0.635082	BM2hpd
102000000	LOC101735920	0.412709	BM2hpd
102000000	LOC101741370	0.945337	BM2hpd
102000000	LOC101743972	0.906019	BM2hpd
692883	LOC692883	0.844208	BM2hpd
110000000	LOC110385539	0.431726	BM2hpd
102000000	LOC101736091	0.322434	BM2hpd
102000000	LOC101746923	0.476752	BM2hpd
102000000	LOC101736387	0.875919	BM2hpd
102000000	LOC101737504	0.320977	BM2hpd
102000000	LOC101744762	0.06813	BM2hpd
102000000	LOC101740060	0.796356	BM2hpd
102000000	LOC101744098	0.293926	BM2hpd
102000000	LOC101742303	0.806404	BM2hpd
102000000	LOC101742042	0.066963	BM2hpd
100000000	H2b-l	0.975224	BM2hpd
102000000	LOC101741776	0.929248	BM2hpd
102000000	LOC101735338	0.780836	BM2hpd
102000000	LOC101736249	0.77642	BM2hpd
102000000	LOC101740898	0.31977	BM2hpd
100000000	Gpd	0.108045	BM2hpd
102000000	LOC101746847	0.433119	BM2hpd
102000000	LOC101736903	0.548728	BM2hpd
106000000	LOC105841379	0.182407	BM2hpd
102000000	LOC101741916	0.616455	BM2hpd
102000000	LOC101743058	0.962201	BM2hpd
102000000	LOC101742832	0.445579	BM2hpd
106000000	LOC105842650	0.917108	BM2hpd
692934	LOC692934	0.506783	BM2hpd
102000000	LOC101737813	0.584212	BM2hpd
102000000	LOC101740615	0.946387	BM2hpd
102000000	LOC101737780	0.819806	BM2hpd
102000000	LOC101738777	0.981158	BM2hpd
102000000	LOC101747180	0.942545	BM2hpd
106000000	LOC105842776	0.969882	BM2hpd
102000000	LOC101745296	0.54718	BM2hpd
102000000	LOC101740562	0.212027	BM2hpd
102000000	LOC101742876	0.400826	BM2hpd
102000000	LOC101745700	0.242622	BM2hpd
102000000	LOC101738760	0.97222	BM2hpd
102000000	LOC101738838	0.871077	BM2hpd
692960	LOC692960	0.732583	BM2hpd
102000000	LOC101736547	0.988981	BM2hpd
102000000	LOC101737374	0.101908	BM2hpd
102000000	LOC101739319	0.596469	BM2hpd
102000000	LOC101738081	0.343755	BM2hpd
102000000	LOC101739695	0.095664	BM2hpd
102000000	LOC101738959	0.975224	BM2hpd
102000000	LOC101739286	0.496655	BM2hpd
102000000	LOC101737821	0.500886	BM2hpd
110000000	LOC110386559	0.851643	BM2hpd
692656	Inx4	0.578264	BM2hpd
732884	LOC732884	0.598345	BM2hpd
102000000	LOC101736253	0.788149	BM2hpd
102000000	LOC101742738	0.39089	BM2hpd
692757	Xdh2	0.172593	BM2hpd
102000000	LOC101745021	0.943036	BM2hpd
102000000	LOC101741007	0.615124	BM2hpd
102000000	LOC101739305	0.441606	BM2hpd
102000000	LOC101738231	0.335965	BM2hpd
101742024	LOC101742024	0.095763	BM4hpd
101741234	LOC101741234	0.96621	BM4hpd
101744429	LOC101744429	0.170997	BM4hpd
101744179	LOC101744179	0.271631	BM4hpd
101741300	LOC101741300	0.2274	BM4hpd
101740293	LOC101740293	0.724497	BM4hpd
101741542	LOC101741542	0.119839	BM4hpd
105842235	LOC105842235	0.702452	BM4hpd
101735832	LOC101735832	0.467283	BM4hpd
101745924	CYP354A1	0.101821	BM4hpd
101744974	LOC101744974	0.992196	BM4hpd
101737388	LOC101737388	0.294392	BM4hpd
101741853	LOC101741853	0.09841	BM4hpd
101740571	LOC101740571	0.28137	BM4hpd
101738857	LOC101738857	0.239993	BM4hpd
105841963	LOC105841963	0.353674	BM4hpd
105842804	LOC105842804	0.724413	BM4hpd
692961	LOC692961	0.168513	BM4hpd
101735418	LOC101735418	0.491705	BM4hpd
101738843	Borealin	0.218056	BM4hpd
101745403	LOC101745403	0.972737	BM4hpd
101741964	LOC101741964	0.766783	BM4hpd
692922	LOC692922	0.504367	BM4hpd
100379192	RPA43_N	0.285565	BM4hpd
101738386	LOC101738386	0.810603	BM4hpd
101735768	LOC101735768	0.124676	BM4hpd
101743215	LOC101743215	0.940197	BM4hpd
101738488	LOC101738488	0.484429	BM4hpd
101736862	LOC101736862	0.977618	BM4hpd
101745124	LOC101745124	0.375028	BM4hpd
101745519	LOC101745519	0.595776	BM4hpd
101736104	LOC101736104	0.792758	BM4hpd
101743049	LOC101743049	0.672586	BM4hpd
101740414	LOC101740414	0.665581	BM4hpd
101741760	LOC101741760	0.104544	BM4hpd
101745214	LOC101745214	0.924539	BM4hpd
101745134	LOC101745134	0.824987	BM4hpd
101746605	LOC101746605	0.930573	BM4hpd
105841578	LOC105841578	0.538733	BM4hpd
110385352	LOC110385352	0.740091	BM4hpd
101741906	LOC101741906	0.985346	BM4hpd
105842302	LOC105842302	0.993511	BM4hpd
101746786	LOC101746786	0.171565	BM4hpd
101746717	LOC101746717	0.530349	BM4hpd
101742253	LOC101742253	0.179594	BM4hpd
101746989	LOC101746989	0.179962	BM4hpd
101735510	LOC101735510	0.543778	BM4hpd
100141439	Spr	0.410953	BM4hpd
692420	Hsp90	0.396288	BM4hpd
100158252	Cyp339a1	0.213261	BM4hpd
101744666	LOC101744666	0.812619	BM4hpd
110384798	LOC110384798	0.259081	BM4hpd
101737593	LOC101737593	0.354039	BM4hpd
101743594	LOC101743594	0.2015	BM4hpd
101742840	LOC101742840	0.919967	BM4hpd
105842445	LOC105842445	0.972778	BM4hpd
101741578	LOC101741578	0.94168	BM4hpd
101746790	LOC101746790	0.349955	BM4hpd
101741615	LOC101741615	0.247009	BM4hpd
110384732	LOC110384732	0.173896	BM4hpd
100861566	LOC100861566	0.27836	BM4hpd
101737225	LOC101737225	0.644198	BM4hpd
101739621	LOC101739621	0.206584	BM4hpd
101736322	LOC101736322	0.31628	BM4hpd
101740522	LOC101740522	0.784209	BM4hpd
101746954	LOC101746954	0.315468	BM4hpd
101746657	LOC101746657	0.732456	BM4hpd
101746731	LOC101746731	0.330005	BM4hpd
693004	Y-f2	0.618918	BM4hpd
101746357	LOC101746357	0.413396	BM4hpd
101743976	LOC101743976	0.870491	BM4hpd
692629	Crt	0.494475	BM4hpd
101741780	LOC101741780	0.172312	BM4hpd
105842522	LOC105842522	0.177021	BM4hpd
101739959	LOC101739959	0.989213	BM4hpd
101737370	LOC101737370	0.688472	BM4hpd
101737694	LOC101737694	0.140339	BM4hpd
101742940	LOC101742940	0.395177	BM4hpd
105842729	LOC105842729	0.201392	BM4hpd
101737817	LOC101737817	0.161022	BM4hpd
105841612	LOC105841612	0.53402	BM4hpd
101740019	LOC101740019	0.320371	BM4hpd
105842813	LOC105842813	0.989622	BM4hpd
101742156	LOC101742156	0.88522	BM4hpd
101739081	LOC101739081	0.483655	BM4hpd
101737286	LOC101737286	0.91377	BM4hpd
733093	LOC733093	0.369484	BM4hpd
101740537	LOC101740537	0.397819	BM4hpd
101741380	LOC101741380	0.985335	BM4hpd
101744621	LOC101744621	0.774499	BM4hpd
101739796	LOC101739796	0.978567	BM4hpd
110385891	LOC110385891	0.986625	BM4hpd
105841574	LOC105841574	0.989622	BM4hpd
105842367	LOC105842367	0.21802	BM4hpd
105842205	LOC105842205	0.765493	BM4hpd
101740318	LOC101740318	0.785129	BM4hpd
101736648	LOC101736648	0.299144	BM4hpd
101742534	LOC101742534	0.351362	BM4hpd
101742245	LOC101742245	0.991935	BM4hpd
101742533	LOC101742533	0.447234	BM4hpd
100272193	serpin-29	0.404983	BM4hpd
101745587	LOC101745587	0.687136	BM4hpd
101738607	LOC101738607	0.3724	BM4hpd
101740136	LOC101740136	0.196656	BM4hpd
101739516	LOC101739516	0.292725	BM4hpd
101742284	LOC101742284	0.774379	BM4hpd
101737482	LOC101737482	0.219724	BM4hpd
105841841	LOC105841841	0.29893	BM4hpd
101747065	LOC101747065	0.112374	BM4hpd
101739144	LOC101739144	0.95712	BM4hpd
101744624	LOC101744624	0.298427	BM4hpd
100101182	LOC100101182	0.528115	BM4hpd
101743446	LOC101743446	0.147261	BM4hpd
105842892	LOC105842892	0.982777	BM4hpd
101742776	LOC101742776	0.441612	BM4hpd
105841800	LOC105841800	0.31079	BM4hpd
693022	LOC693022	0.953311	BM4hpd
693061	cad-like	0.178493	BM4hpd
101745476	LOC101745476	0.894412	BM4hpd
110384935	LOC110384935	0.948953	BM4hpd
101738001	LOC101738001	0.179029	BM4hpd
101736048	LOC101736048	0.294221	BM4hpd
100862772	LOC100862772	0.69787	BM4hpd
101738371	LOC101738371	0.955318	BM4hpd
692598	LOC692598	0.541114	BM4hpd
101745545	LOC101745545	0.9837	BM4hpd
101737234	LOC101737234	0.989622	BM4hpd
101744975	LOC101744975	0.764279	BM4hpd
101738452	LOC101738452	0.829038	BM4hpd
[truncated: 1,417 more rows]

## Sheet: Table S8
Supplementary Table 8. KEGG pathways enriched by TSGs at each time point.
Pathway	Pathway ID	FDR
YBM-specific
Platelet activation	ko04611	1.88e-05
Leukocyte transendothelial migration	ko04670	0.00743755
Regulation of actin cytoskeleton	ko04810	0.0103479
Focal adhesion	ko04510	0.0123488
Vascular smooth muscle contraction	ko04270	0.0156693
Steroid hormone biosynthesis	ko00140	0.0159197
NOD-like receptor signaling pathway	ko04621	0.0202139
Retinol metabolism	ko00830	0.0217892
Ascorbate and aldarate metabolism	ko00053	0.0307799
Tight junction	ko04530	0.034493
Apelin signaling pathway	ko04371	0.0416727
Dopaminergic synapse	ko04728	0.0416727
Rap1 signaling pathway	ko04015	0.0476348
OBM-specific
Biosynthesis of secondary metabolites	ko01110	9.21832e-19
Metabolic pathways	ko01100	2.89184e-17
Biosynthesis of amino acids	ko01230	2.27e-11
Cholesterol metabolism	ko04979	1.07991e-07
Glycine, serine and threonine metabolism	ko00260	1.36845e-07
Lysosome	ko04142	1.28352e-06
Glycolysis / Gluconeogenesis	ko00010	0.000145013
PPAR signaling pathway	ko03320	0.000821427
Drug metabolism - other enzymes	ko00983	0.00101891
Pantothenate and CoA biosynthesis	ko00770	0.00186037
Pentose phosphate pathway	ko00030	0.0061342
Peroxisome	ko04146	0.00907601
Steroid biosynthesis	ko00100	0.0213638
Metabolism of xenobiotics by cytochrome P450	ko00980	0.0235541
Synthesis and degradation of ketone bodies	ko00072	0.0263217
Drug metabolism - cytochrome P450	ko00982	0.0344449
Cutin, suberine and wax biosynthesis	ko00073	0.0357158
Hematopoietic cell lineage	ko04640	0.0457582
Glycerolipid metabolism	ko00561	4.47094e-05
Valine, leucine and isoleucine biosynthesis	ko00290	0.00030681
BM0hpd-specific
Cell cycle	ko04110	0.0262589
Novobiocin biosynthesis	ko00401	0.0298428
Inositol phosphate metabolism	ko00562	0.040828
Ubiquitin mediated proteolysis	ko04120	0.0420366
Adipocytokine signaling pathway	ko04920	0.0493259
BM2hpd-specific
Thermogenesis	ko04714	3.63047e-07
Oxidative phosphorylation	ko00190	4.15165e-07
Metabolic pathways	ko01100	0.000845607
Lipoic acid metabolism	ko00785	0.00175512
Renin secretion	ko04924	0.0109368
Ferroptosis	ko04216	0.0446745
C-type lectin receptor signaling pathway	ko04625	0.0457888
BM4hpd-specific
Antigen processing and presentation	ko04612	5.54194e-07
Protein processing in endoplasmic reticulum	ko04141	0.000198619
Pathogenic Escherichia coli infection	ko05130	0.000211521
Longevity regulating pathway - multiple species	ko04213	0.00025674
Gap junction	ko04540	0.00108082
Phagosome	ko04145	0.00154198
Estrogen signaling pathway	ko04915	0.00177421
Transcriptional misregulation in cancer	ko05202	0.0146811
Necroptosis	ko04217	0.0258219
MAPK signaling pathway	ko04010	0.0397832
Vitamin digestion and absorption	ko04977	0.0412018
BM6hpd-specific
Spliceosome	ko01110	0.000119364
Ribosome biogenesis in eukaryotes	ko01100	0.00350386
Cholinergic synapse	ko04725	0.00538325
Nitrogen metabolism	ko00910	0.00567278
Protein export	ko03060	0.00796669
BM12hpd-specific
Rap1 signaling pathway	ko04015	7.79406e-05
Aldosterone-regulated sodium reabsorption	ko04960	0.000387792
Ras signaling pathway	ko04014	0.00120376
Regulation of actin cytoskeleton	ko04810	0.00160019
FoxO signaling pathway	ko04068	0.00438499
Regulation of lipolysis in adipocytes	ko04923	0.00582835
HIF-1 signaling pathway	ko04066	0.00615512
Focal adhesion	ko04510	0.00892922
IL-17 signaling pathway	ko04657	0.00936676
PI3K-Akt signaling pathway	ko04151	0.00937742
MAPK signaling pathway	ko04010	0.00984918
AMPK signaling pathway	ko04152	0.0112104
Phospholipase D signaling pathway	ko04072	0.0152914
mTOR signaling pathway	ko04150	0.0186695
Endocrine and other factor-regulated calcium reabsorption	ko04961	0.021483
cGMP-PKG signaling pathway	ko04022	0.0227681
Synaptic vesicle cycle	ko04721	0.0262825
T cell receptor signaling pathway	ko04660	0.0284264
Insulin signaling pathway	ko04910	0.0308033
cAMP signaling pathway	ko04024	0.0326989
Dopaminergic synapse	ko04728	0.0335485
Autophagy - animal	ko04140	0.0387164
BM18hpd-specific
Taste transduction	ko04742	0.000414187
Renin secretion	ko04924	0.00134367
Serotonergic synapse	ko04726	0.00194181
Oxidative phosphorylation	ko00190	0.00322376
Thermogenesis	ko04714	0.00386672
cAMP signaling pathway	ko04024	0.0125696
Vascular smooth muscle contraction	ko04270	0.0143223
Neuroactive ligand-receptor interaction	ko04080	0.0183914
Calcium signaling pathway	ko04020	0.0206862
Wnt signaling pathway	ko04310	0.0258219
Regulation of actin cytoskeleton	ko04810	0.0349523
Dopaminergic synapse	ko04728	0.0388504
Leukocyte transendothelial migration	ko04670	0.0409671
TGF-beta signaling pathway	ko04350	0.0475386

## Sheet: Table S9
Supplementary Table 9. GO terms enriched by TSGs at each time point.
Gene ontology	GO term id	GO term description	FDR
YBM-specific
biological process	GO:0033574	response to testosterone	0.000484434
biological process	GO:0045989	positive regulation of striated muscle contraction	0.000484434
biological process	GO:0006936	muscle contraction	0.00113002
biological process	GO:0051782	negative regulation of cell division	0.00143219
biological process	GO:0071688	striated muscle myosin thick filament assembly	0.00143219
biological process	GO:0006121	mitochondrial electron transport, succinate to ubiquinone	0.00282284
biological process	GO:0051209	release of sequestered calcium ion into cytosol	0.00282284
biological process	GO:0060298	positive regulation of sarcomere organization	0.00282284
biological process	GO:0071596	ubiquitin-dependent protein catabolic process via the N-end rule pathway	0.00282284
biological process	GO:1900029	positive regulation of ruffle assembly	0.00282284
biological process	GO:0001889	liver development	0.00321231
biological process	GO:0045214	sarcomere organization	0.00400279
biological process	GO:0006376	mRNA splice site selection	0.00463663
biological process	GO:0045859	regulation of protein kinase activity	0.00463663
biological process	GO:1990511	piRNA biosynthetic process	0.00463663
biological process	GO:0001558	regulation of cell growth	0.00685443
OBM-specific
biological process	GO:0006030	chitin metabolic process	2.39e-06
biological process	GO:0006629	lipid metabolic process	2.01e-05
biological process	GO:0005975	carbohydrate metabolic process	7.36e-05
biological process	GO:0055114	oxidation-reduction process	0.000176
biological process	GO:0000050	urea cycle	0.000188
biological process	GO:0019310	inositol catabolic process	0.000188
biological process	GO:0042853	L-alanine catabolic process	0.000188
biological process	GO:0042866	pyruvate biosynthetic process	0.000188
biological process	GO:0009166	nucleotide catabolic process	0.000211
biological process	GO:0019464	glycine decarboxylation via glycine cleavage system	0.000721
biological process	GO:0009058	biosynthetic process	0.000792
biological process	GO:0009086	methionine biosynthetic process	0.001724
biological process	GO:0009436	glyoxylate catabolic process	0.001724
biological process	GO:0006508	proteolysis	0.002858
biological process	GO:0002265	astrocyte activation involved in immune response	0.003292
biological process	GO:0009156	ribonucleoside monophosphate biosynthetic process	0.003292
biological process	GO:0014912	negative regulation of smooth muscle cell migration	0.003292
biological process	GO:0032370	positive regulation of lipid transport	0.003292
biological process	GO:0032374	regulation of cholesterol transport	0.003292
biological process	GO:0035583	sequestering of TGFbeta in extracellular matrix	0.003292
BM0hpd-specific
biological process	GO:0003146	heart jogging	0.000758
biological process	GO:0016579	protein deubiquitination	0.00082
biological process	GO:0016575	histone deacetylation	0.002152
biological process	GO:0031642	negative regulation of myelination	0.002232
biological process	GO:0043966	histone H3 acetylation	0.002899
biological process	GO:0051262	protein tetramerization	0.002899
biological process	GO:0010971	positive regulation of G2/M transition of mitotic cell cycle	0.004384
biological process	GO:0032288	myelin assembly	0.004384
biological process	GO:0045088	regulation of innate immune response	0.004384
biological process	GO:0060397	JAK-STAT cascade involved in growth hormone signaling pathway	0.004384
biological process	GO:0006511	ubiquitin-dependent protein catabolic process	0.005154
biological process	GO:0030099	myeloid cell differentiation	0.007174
biological process	GO:0046488	phosphatidylinositol metabolic process	0.007174
biological process	GO:1902692	regulation of neuroblast proliferation	0.007174
biological process	GO:0043984	histone H4-K16 acetylation	0.010566
BM2hpd-specific
biological process	GO:0097428	protein maturation by iron-sulfur cluster transfer	4.41e-05
biological process	GO:0032981	mitochondrial respiratory chain complex I assembly	0.000469
biological process	GO:0009249	protein lipoylation	0.001491
biological process	GO:0045333	cellular respiration	0.004823
biological process	GO:0009060	aerobic respiration	0.007127
biological process	GO:0016226	iron-sulfur cluster assembly	0.007136
biological process	GO:0006275	regulation of DNA replication	0.012916
biological process	GO:0006695	cholesterol biosynthetic process	0.012916
biological process	GO:0006260	DNA replication	0.014257
biological process	GO:0006614	SRP-dependent cotranslational protein targeting to membrane	0.020154
biological process	GO:0002253	activation of immune response	0.022531
biological process	GO:0002281	macrophage activation involved in immune response	0.022531
biological process	GO:0002320	lymphoid progenitor cell differentiation	0.022531
biological process	GO:0002379	immunoglobulin biosynthetic process involved in immune response	0.022531
BM4hpd-specific
biological process	GO:0007017	microtubule-based process	1.84e-05
biological process	GO:0032729	positive regulation of interferon-gamma production	0.000545356
biological process	GO:0060347	heart trabecula formation	0.000545356
biological process	GO:0031297	replication fork processing	0.000647798
biological process	GO:0006457	protein folding	0.00288008
biological process	GO:0006303	double-strand break repair via nonhomologous end joining	0.00303485
biological process	GO:0032731	positive regulation of interleukin-1 beta production	0.00317207
biological process	GO:2001234	negative regulation of apoptotic signaling pathway	0.00520556
biological process	GO:0031053	primary miRNA processing	0.00768858
biological process	GO:0035002	liquid clearance, open tracheal system	0.00768858
biological process	GO:0032467	positive regulation of cytokinesis	0.0139164
biological process	GO:0055114	oxidation-reduction process	0.015064
biological process	GO:0000729	DNA double-strand break processing	0.0176196
biological process	GO:0043433	negative regulation of DNA-binding transcription factor activity	0.0176196
biological process	GO:0035149	lumen formation, open tracheal system	0.0216893
BM6hpd-specific
biological process	GO:0019731	antibacterial humoral response	4.02e-16
biological process	GO:0045087	innate immune response	1.16e-14
biological process	GO:0042742	defense response to bacterium	4.59e-14
biological process	GO:0002376	immune system process	2.65e-05
biological process	GO:0042273	ribosomal large subunit biogenesis	0.000258
biological process	GO:0048661	positive regulation of smooth muscle cell proliferation	0.001028
biological process	GO:0070054	mRNA splicing, via endonucleolytic cleavage and ligation	0.001694
biological process	GO:0098787	mRNA cleavage involved in mRNA processing	0.001694
biological process	GO:1900103	positive regulation of endoplasmic reticulum unfolded protein response	0.001694
biological process	GO:1990579	peptidyl-serine trans-autophosphorylation	0.001694
biological process	GO:0008063	Toll signaling pathway	0.001948
biological process	GO:0006364	rRNA processing	0.003002
biological process	GO:0000055	ribosomal large subunit export from nucleus	0.003334
BM12hpd-specific
biological process	GO:0043101	purine-containing compound salvage	0.000808
biological process	GO:0007417	central nervous system development	0.00097
biological process	GO:0046330	positive regulation of JNK cascade	0.001148
biological process	GO:0010923	negative regulation of phosphatase activity	0.002358
biological process	GO:0045838	positive regulation of membrane potential	0.002379
biological process	GO:0035556	intracellular signal transduction	0.002888
biological process	GO:0043123	positive regulation of I-kappaB kinase/NF-kappaB signaling	0.004145
biological process	GO:0043524	negative regulation of neuron apoptotic process	0.004343
biological process	GO:0033235	positive regulation of protein sumoylation	0.004668
biological process	GO:0097039	protein linear polyubiquitination	0.004668
biological process	GO:0006355	regulation of transcription, DNA-templated	0.005562
biological process	GO:0006959	humoral immune response	0.007634
biological process	GO:0043122	regulation of I-kappaB kinase/NF-kappaB signaling	0.007634
biological process	GO:0060395	SMAD protein signal transduction	0.007634
biological process	GO:0000122	negative regulation of transcription by RNA polymerase II	0.00785
biological process	GO:0046777	protein autophosphorylation	0.007864
BM18hpd-specific
biological process	GO:0071578	zinc ion import across plasma membrane	4.52e-06
biological process	GO:0006829	zinc ion transport	3.59e-05
biological process	GO:0007218	neuropeptide signaling pathway	3.76e-05
biological process	GO:0007602	phototransduction	4.85e-05
biological process	GO:0006882	cellular zinc ion homeostasis	5.87e-05
biological process	GO:0008582	regulation of synaptic growth at neuromuscular junction	0.000133
biological process	GO:0061314	Notch signaling involved in heart development	0.000566
biological process	GO:0008610	lipid biosynthetic process	0.000916
biological process	GO:0015986	ATP synthesis coupled proton transport	0.001363
biological process	GO:0042391	regulation of membrane potential	0.001636
biological process	GO:0006643	membrane lipid metabolic process	0.001673
biological process	GO:0007202	activation of phospholipase C activity	0.001673
biological process	GO:0015842	aminergic neurotransmitter loading into synaptic vesicle	0.001673
biological process	GO:0048864	stem cell development	0.001673
biological process	GO:0035147	branch fusion, open tracheal system	0.001914
biological process	GO:0007280	pole cell migration	0.002507
biological process	GO:0045879	negative regulation of smoothened signaling pathway	0.004919

## Sheet: Table S10
Supplementary Table 10. The list of dynamical network biomarker genes.
Gene Id	Abbreviation	Function descriptions	YBM	OBM	BM0hpd	BM2hpd	BM4hpd	BM6hpd	BM12hpd	BM18hpd
692552	ter94	transitional endoplasmic reticulum ATPase TER94	9176.88	10113.9	38753.8	4084.1	18176.1	35206.9	18054	15722.1
692898	pin1	rotamase Pin1	380.23	472.7	424.31	142.37	517.61	344.1	224.07	176.17
693077	tdh	L-threonine dehydrogenase	248.28	308.21	650.08	62.71	185.67	339.45	464.37	46.62
693090	acbd6l	acyl-CoA-binding domain-containing protein 6-like	805.4	820.05	1629.61	628.88	1675.33	1612.34	782.55	857.39
101736312	LOC101736312	uncharacterized LOC101736312	189.11	861.61	1366.9	82.13	751.05	1231.93	1239.25	444.98
101736433	znf528	zinc finger protein 528	309.43	234.11	699.62	339.51	1028.44	320.54	925.4	131.68
101737501	agpat1	1-acyl-sn-glycerol-3-phosphate acyltransferase alpha	25.52	34.21	65.05	16.5	67.35	81.9	167.68	135.02
101737504	syne1	nesprin-1	47262.8	53511.3	65573.7	31773.8	56492	49364.5	49985.1	34046.9
101737958	gkap1	G kinase-anchoring protein 1	75.99	147.49	391.97	65.18	268.24	281.55	275.78	176.52
101738190	fmr1l	synaptic functional regulator FMR1-like	177.48	150.47	158.64	84.77	231.96	322.11	61.24	94.49
101739343	ephexin-1	uncharacterized LOC101739343	653.39	2462.75	2153.34	318.41	3419.55	3885.62	1212.79	1063.31
101739633	mars	methionine--tRNA ligase	263.04	218.91	272.79	88.29	382.92	393.4	136.46	196.71
101739775	ndufb11	NADH dehydrogenase [ubiquinone] 1 beta subcomplex subunit 11	1056.23	1650.1	1533.49	1128.06	1456.85	1553.52	1019.57	1967.55
101739865	cul2	cullin-2	4240.58	1892.07	4835.17	1318.89	1924.77	2258.24	2135.7	1438.7
101739915	twk-18	TWiK family of potassium channels protein 18	635.25	178.66	487.25	176.78	522.5	390.26	426.08	371.84
101740141	tnks	tankyrase	1821.82	1410.34	2870.63	736.26	2000.7	1809.13	1184.66	2312.18
101740849	pias3	E3 SUMO-protein ligase PIAS3	816.92	1099.96	1374.05	423.36	1319.94	1232.8	1320.01	959.17
101741457	rumta	tRNA (uracil-5-)-methyltransferase homolog A	89.31	140.25	141.85	50.37	185.8	235.05	63.02	45.98
101742454	klc	kinesin light chain	1838.97	2536.6	3458.13	805.86	2652.38	2324.09	2455.69	2141.44
101742456	sft-6	surfeit locus protein 6 homolog	265.34	372.52	676.93	470.44	949.22	1301.88	450.11	494.58
101743585	mlxipl	carbohydrate-responsive element-binding protein	3176.17	4886.38	5124.3	2261.47	2426.2	1862.79	4140.9	1446.29
101743791	mettl6	methyltransferase-like protein 6	47.56	71.62	201.03	65.63	234.23	264.64	257.5	205.73
101744452	gmps	GMP synthase [glutamine-hydrolyzing]	2022.41	2507.02	3981.97	1089.46	3547.78	3574.36	2180.71	2185.51
101744537	t3dh	probable hydroxyacid-oxoacid transhydrogenase	118.89	393.73	506.13	445.63	402.17	384.71	327.81	434.66
101744548	dlgap5	disks large-associated protein 5	9.28	28.89	38.19	4.96	28.96	22.83	16.31	21.95
101744949	LOC101744949	uncharacterized LOC101744949	3.77	9.16	33.99	1.85	30.23	10.24	11.78	23.14
101746000	LOC101746000	uncharacterized LOC101746000	7978.64	4591.43	5175.47	2532.85	7729.77	11014.8	5793.59	7866.81
101746046	ampd2	AMP deaminase 2	1320.43	3853.53	3965.61	1675.4	3744.06	5096.17	3955.61	958.99
101746211	rpn3	probable 26S proteasome non-ATPase regulatory subunit 3	2599.76	2575.12	14056.3	1417.28	5538.43	11730	5932.6	4451.57
101746813	polz1	DNA polymerase zeta catalytic subunit	257.54	188.19	333.64	83.18	308.49	245.68	217.04	134.04
105841506	fusl	RNA-binding protein fusilli-like	7.24	5.31	24.34	0.62	14.69	11.81	13.12	37.6
105841936	LOC105841936	uncharacterized LOC105841936	320.57	203.13	286.23	234.6	209.8	280.68	372.33	109.64
105842315	chinmo	zinc finger protein chinmo	50.76	43.73	151.92	70.65	59.59	90.96	296.92	41.21
110384788	LOC110384788	uncharacterized LOC110384788	78.89	218.36	244.26	76.6	267.36	273.31	214.48	277.52
110384793	msantd3	myb/SANT-like DNA-binding domain-containing protein 3	4.06	19.07	39.45	13.44	42.45	54.33	43.6	11.43
110385499	nadh6l	NADH-ubiquinone oxidoreductase chain 6-like	44615.4	10444.5	18724	14703.2	10231.1	12802	5367.44	17692.6

[truncated: 3 more sheets: Table S11, Table S12, Table S13]
